# Supplementary material for: Iterative learning control of neuronal firing based on FHN and HR models
Source: PLoS One. 2025 Jul 31;20(7):e0329380. doi: 10.1371/journal.pone.0329380 (PMC12312922; doi:10.1371/journal.pone.0329380)
Supplement: S1 File — This ZIP file contains all supplementary materials, including the raw data supporting the figures and tables presented in the article. (ZIP) [file pone.0329380.s001.zip]

Archive with 9 entries (8 files):
- Supporting Information/
- Supporting Information/FHN error_AC_iteration_20.csv
- Supporting Information/FHN error_AC_PID.csv
- Supporting Information/FHN error_DC_iteration_20.csv
- Supporting Information/FHN error_DC_PID.csv
- Supporting Information/HR error_AC_iteration_20.csv
- Supporting Information/HR error_AC_PID.csv
- Supporting Information/HR error_DC_iteration_20.csv
- Supporting Information/HR error_DC_PID.csv
