# Supplementary material for: Iterative learning control of neuronal firing based on FHN and HR models
Source: PLoS One. 2025 Jul 31;20(7):e0329380. doi: 10.1371/journal.pone.0329380 (PMC12312922; doi:10.1371/journal.pone.0329380)
Supplement: S1 File — This ZIP file contains all supplementary materials, including the raw data supporting the figures and tables presented in the article. (ZIP) [file pone.0329380.s001.zip › Supporting Information/FHN error_AC_iteration_20.csv]

0	0
0.020969	0.0074368
0.024458	0.0081495
0.027948	0.0087533
0.033059	0.0094497
0.038456	0.0099545
0.04489	0.010259
0.051324	0.010268
0.056186	0.010105
0.061047	0.0098115
0.065968	0.0093943
0.071444	0.0088046
0.076045	0.00822
0.080646	0.0075633
0.085741	0.0067611
0.090034	0.0060327
0.093744	0.0053722
0.097421	0.0046905
0.1011	0.0039837
0.10505	0.0032034
0.10899	0.0024047
0.11186	0.001814
0.11473	0.0012179
0.11824	0.00048631
0.12254	-0.00041328
0.12685	-0.0013088
0.1306	-0.0020829
0.13599	-0.003173
0.14137	-0.004233
0.14816	-0.0055184
0.15667	-0.00703
0.16622	-0.0085927
0.1766	-0.010121
0.18614	-0.011357
0.19641	-0.012493
0.20667	-0.013419
0.2165	-0.0141
0.23739	-0.014885
0.25001	-0.01494
0.26262	-0.014698
0.27097	-0.014383
0.27931	-0.013957
0.2947	-0.012902
0.3101	-0.011539
0.32786	-0.0096492
0.34307	-0.0078146
0.35552	-0.0062012
0.36556	-0.004847
0.3756	-0.0034641
0.38722	-0.0018497
0.3973	-0.00045405
0.40738	0.00092968
0.41734	0.0022763
0.42741	0.0036067
0.4381	0.0049731
0.44868	0.0062682
0.4593	0.0075009
0.46962	0.0086241
0.47798	0.0094765
0.50008	0.011461
0.52219	0.01303
0.55126	0.014421
0.58027	0.015032
0.60428	0.014995
0.62058	0.014717
0.63689	0.014263
0.66259	0.013206
0.67237	0.012698
0.68216	0.012137
0.69195	0.011533
0.71652	0.0098533
0.7411	0.0079937
0.76337	0.0062207
0.78433	0.0045298
0.80209	0.0031095
0.81936	0.0017579
0.83277	0.00073982
0.84617	-0.00024138
0.86027	-0.0012246
0.87233	-0.0020187
0.89616	-0.0034504
0.91521	-0.0044655
0.93426	-0.0053617
0.95916	-0.0063357
0.98623	-0.0071358
1.028	-0.0078731
1.056	-0.0080548
1.084	-0.0080104
1.0981	-0.0079114
1.1123	-0.0077651
1.1305	-0.0075181
1.1719	-0.0067463
1.2133	-0.0057726
1.2644	-0.0044315
1.2928	-0.0036674
1.3211	-0.0029178
1.3561	-0.0020418
1.3944	-0.0011736
1.4292	-0.00048221
1.4639	0.0001058
1.4958	0.00055222
1.5382	0.0010198
1.5882	0.0013919
1.6398	0.0015942
1.6848	0.0016479
1.7504	0.0015763
1.8165	0.0013848
1.8826	0.0011328
1.952	0.00085013
2.0232	0.00057601
2.0965	0.00033385
2.1721	0.00013733
2.2498	-7.6486e-06
2.3297	-0.00010345
2.4126	-0.0001564
2.4987	-0.0001744
2.5885	-0.00016664
2.6825	-0.00014257
2.781	-0.00011085
2.8843	-7.8495e-05
2.9923	-4.9922e-05
3.1054	-2.6854e-05
3.2042	-1.3292e-05
3.3282	-3.3478e-06
3.4564	8.481e-07
3.5902	1.559e-06
3.7292	-5.1264e-07
3.8733	-3.1206e-06
4.0185	-5.8597e-06
4.1391	-7.7232e-06
4.2963	-8.897e-06
4.4555	-9.3086e-06
4.6178	-9.3677e-06
4.7828	-8.1506e-06
4.9503	-7.4598e-06
5.1201	-8.074e-06
5.2507	-8.6304e-06
5.3812	-8.7818e-06
5.5502	-8.9973e-06
5.7277	-8.5758e-06
5.9072	-8.3895e-06
6.0643	-7.7953e-06
6.2487	-4.8017e-06
6.4348	-4.3388e-06
6.6152	-4.7177e-06
6.8017	-4.6612e-06
6.996	-5.7083e-06
7.1933	-5.8957e-06
7.394	-5.3997e-06
7.5511	-4.6081e-06
7.7083	-4.4068e-06
7.8683	-2.3631e-06
8.0283	-2.9289e-06
8.2258	-4.1401e-06
8.4494	-5.9756e-06
8.6516	-5.7701e-06
8.8479	-4.3812e-06
9.0388	-2.5941e-06
9.21	-2.3565e-06
9.3558	-4.4335e-06
9.55	-4.219e-06
9.727	-3.7927e-06
10.028	-2.7393e-06
10.215	-2.8687e-06
10.403	-3.9028e-06
10.554	-4.4685e-06
10.742	-4.5627e-06
10.93	-3.0987e-06
11.061	-1.3386e-06
11.191	4.7089e-07
11.334	4.5999e-07
11.479	6.7445e-08
11.625	4.1702e-08
11.789	1.9248e-06
11.941	2.3643e-06
12.065	2.3791e-06
12.189	3.1942e-06
12.325	3.4433e-06
12.464	2.1128e-06
12.594	2.5881e-06
12.725	2.707e-06
12.876	6.2977e-07
13.047	-2.6231e-07
13.2	2.112e-06
13.357	6.1492e-06
13.459	6.1133e-06
13.562	4.9219e-06
13.747	1.7042e-06
13.851	2.2172e-07
13.955	-1.9432e-06
14.066	-6.8113e-06
14.26	-9.0633e-06
14.453	-5.2495e-06
14.609	7.6837e-07
14.751	6.1296e-06
14.86	9.1856e-06
14.97	1.0164e-05
15.051	1.0394e-05
15.132	9.9053e-06
15.217	9.4297e-06
15.29	6.703e-06
15.363	3.3378e-06
15.423	6.4797e-06
15.46	9.7072e-06
15.497	1.1853e-05
15.52	1.3528e-05
15.543	1.4719e-05
15.567	1.6516e-05
15.624	2.096e-05
15.682	2.1497e-05
15.729	2.1126e-05
15.769	2.0044e-05
15.809	1.9014e-05
15.827	1.825e-05
15.845	1.701e-05
15.865	1.56e-05
15.924	1.4341e-05
15.983	1.8514e-05
16.019	1.8751e-05
16.042	1.6312e-05
16.066	1.2769e-05
16.094	9.4893e-06
16.118	7.7539e-06
16.146	6.3144e-06
16.173	6.4205e-06
16.213	1.0337e-05
16.25	1.615e-05
16.288	2.2759e-05
16.312	2.7643e-05
16.336	3.2207e-05
16.367	3.6091e-05
16.393	3.6075e-05
16.42	3.7173e-05
16.449	3.9973e-05
16.473	3.9877e-05
16.498	3.9792e-05
16.525	4.0509e-05
16.551	4.3076e-05
16.6	4.669e-05
16.629	4.8251e-05
16.657	4.8512e-05
16.687	4.7991e-05
16.72	4.4742e-05
16.753	3.8488e-05
16.823	2.8488e-05
16.904	8.1281e-06
16.984	-2.1405e-05
17.049	-3.3089e-05
17.104	-3.0926e-05
17.148	-2.8842e-05
17.179	-3.2118e-05
17.21	-3.6699e-05
17.253	-4.4828e-05
17.297	-5.472e-05
17.342	-6.0465e-05
17.38	-6.4151e-05
17.421	-6.3779e-05
17.471	-6.0051e-05
17.515	-5.9747e-05
17.552	-6.1209e-05
17.591	-6.1107e-05
17.63	-5.6565e-05
17.669	-4.9868e-05
17.713	-4.1049e-05
17.76	-3.2872e-05
17.817	-2.4243e-05
17.875	-1.6896e-05
17.925	-1.5451e-05
17.972	-1.6589e-05
18.02	-1.747e-05
18.064	-1.7799e-05
18.103	-1.665e-05
18.164	-1.3191e-05
18.232	-1.0242e-05
18.303	-7.176e-06
18.376	-4.888e-06
18.443	-4.2141e-06
18.511	-3.8874e-06
18.581	-3.8453e-06
18.656	-3.8327e-06
18.737	-3.7084e-06
18.824	-3.1793e-06
18.921	-2.4023e-06
19.019	-1.6091e-06
19.125	-8.2851e-07
19.231	-1.6958e-07
19.336	3.5669e-07
19.444	7.8467e-07
19.555	1.1574e-06
19.671	1.4923e-06
19.79	1.7751e-06
19.912	1.9832e-06
20.035	2.1103e-06
20.161	2.1726e-06
20.287	2.1986e-06
20.416	2.213e-06
20.545	2.2267e-06
20.676	2.2385e-06
20.807	2.2454e-06
20.94	2.2514e-06
21.073	2.2693e-06
21.207	2.3138e-06
21.342	2.391e-06
21.477	2.4936e-06
21.613	2.6112e-06
21.751	2.7467e-06
21.889	2.9243e-06
22.028	3.1539e-06
22.168	3.3906e-06
22.312	3.5823e-06
22.474	3.6122e-06
22.623	3.6005e-06
22.758	3.5775e-06
22.89	3.6486e-06
23.031	3.8039e-06
23.173	4.0168e-06
23.347	4.022e-06
23.488	4.252e-06
23.624	4.5107e-06
23.758	4.6444e-06
23.905	4.7785e-06
24.052	5.0448e-06
24.186	4.8894e-06
24.346	4.2378e-06
24.497	3.8299e-06
24.648	3.873e-06
24.791	4.0631e-06
24.945	4.6313e-06
25.099	4.7389e-06
25.262	4.515e-06
25.426	4.2389e-06
25.569	3.9393e-06
25.698	4.4956e-06
25.811	5.245e-06
25.991	6.3035e-06
26.145	7.1403e-06
26.319	8.2032e-06
26.506	6.4595e-06
26.656	4.0393e-06
26.826	2.6458e-06
26.986	3.3322e-06
27.145	5.0539e-06
27.351	6.9544e-06
27.549	7.5844e-06
27.715	6.4904e-06
27.931	4.9875e-06
28.057	4.5241e-06
28.182	4.3852e-06
28.351	2.8143e-06
28.543	1.7364e-06
28.699	2.151e-06
28.84	3.4836e-06
28.959	5.0127e-06
29.056	6.4464e-06
29.234	8.2582e-06
29.412	9.1616e-06
29.585	1.0062e-05
29.754	1.0402e-05
29.942	8.9272e-06
30.138	8.8202e-06
30.27	8e-06
30.403	7.5575e-06
30.495	8.1786e-06
30.587	7.2983e-06
30.671	6.0031e-06
30.758	6.3297e-06
30.88	6.5067e-06
30.966	5.337e-06
31.052	3.1858e-06
31.171	2.0125e-06
31.248	2.6443e-06
31.325	2.5624e-06
31.422	4.6845e-06
31.534	7.2957e-06
31.646	7.4656e-06
31.788	5.2804e-06
31.94	4.0432e-06
32.037	3.8451e-06
32.135	2.3776e-06
32.24	-8.9945e-07
32.344	-4.3237e-06
32.45	-7.4243e-06
32.56	-1.0532e-05
32.667	-1.3049e-05
32.77	-1.3877e-05
32.867	-1.22e-05
32.934	-8.8443e-06
33	-5.9659e-06
33.055	-3.8741e-06
33.108	-2.7877e-06
33.154	-1.9969e-06
33.191	-2.2063e-06
33.233	-3.2604e-06
33.27	-5.0981e-06
33.325	-7.8776e-06
33.38	-1.1829e-05
33.43	-1.4808e-05
33.471	-1.5417e-05
33.511	-1.5557e-05
33.554	-1.5826e-05
33.596	-2.0368e-05
33.635	-2.783e-05
33.675	-3.5531e-05
33.717	-3.9318e-05
33.766	-3.6875e-05
33.816	-3.0114e-05
33.866	-2.4e-05
33.907	-2.2977e-05
34.003	-2.169e-05
34.067	-1.8748e-05
34.131	-1.4688e-05
34.19	-1.1015e-05
34.246	-7.787e-06
34.298	-4.4713e-06
34.346	-6.6267e-07
34.395	3.9792e-06
34.448	9.7651e-06
34.5	1.5743e-05
34.548	2.1087e-05
34.596	2.5437e-05
34.645	2.877e-05
34.699	3.0894e-05
34.753	3.1391e-05
34.808	3.039e-05
34.861	2.8267e-05
34.913	2.5636e-05
34.967	2.258e-05
35.021	1.9496e-05
35.08	1.6176e-05
35.144	1.276e-05
35.208	9.5629e-06
35.273	6.7552e-06
35.34	4.4322e-06
35.409	2.6261e-06
35.481	1.3317e-06
35.556	5.0456e-07
35.634	5.4768e-08
35.716	-1.3649e-07
35.801	-1.9866e-07
35.891	-2.3973e-07
35.984	-3.0725e-07
36.082	-4.0563e-07
36.184	-5.3942e-07
36.292	-7.0072e-07
36.404	-8.5568e-07
36.521	-9.3552e-07
36.643	-8.9991e-07
36.77	-8.7296e-07
36.9	-9.9315e-07
37.034	-9.5663e-07
37.17	-6.8592e-07
37.309	-2.9782e-07
37.451	-5.2129e-08
37.593	2.4992e-08
37.735	1.4063e-07
37.876	3.2497e-07
38.015	6.7603e-07
38.161	1.1449e-06
38.309	1.546e-06
38.457	2.0905e-06
38.602	2.5672e-06
38.745	2.7513e-06
38.889	2.9091e-06
39.035	3.0605e-06
39.183	3.2984e-06
39.338	3.444e-06
39.495	3.6022e-06
39.658	3.8305e-06
39.814	3.8409e-06
39.977	3.9483e-06
40.134	4.0478e-06
40.295	4.1426e-06
40.46	4.186e-06
40.618	4.1906e-06
40.773	4.0153e-06
40.94	4.1815e-06
41.104	4.386e-06
41.266	4.6198e-06
41.428	4.6169e-06
41.602	4.0809e-06
41.781	3.5563e-06
41.959	3.6593e-06
42.122	3.6723e-06
42.302	3.468e-06
42.498	2.971e-06
42.676	2.8664e-06
42.842	3.1217e-06
42.998	2.9382e-06
43.153	3.2066e-06
43.311	3.1618e-06
43.478	2.9407e-06
43.644	2.675e-06
43.766	2.8951e-06
43.888	2.5975e-06
44.038	2.5061e-06
44.239	2.3453e-06
44.422	1.9969e-06
44.62	1.8171e-06
44.801	1.7751e-06
44.984	1.6995e-06
45.164	1.5471e-06
45.343	1.4001e-06
45.522	1.0673e-06
45.702	7.045e-07
45.882	6.8504e-07
46.059	6.615e-07
46.237	5.1251e-07
46.425	2.72e-07
46.612	7.9793e-08
46.797	-2.3299e-08
46.979	-5.2682e-08
47.161	-4.4235e-08
47.346	-7.4154e-08
47.536	-2.1779e-07
47.728	-4.5477e-07
47.921	-7.0166e-07
48.115	-8.8371e-07
48.309	-1.0016e-06
48.503	-1.0982e-06
48.699	-1.2095e-06
48.897	-1.346e-06
49.097	-1.4933e-06
49.3	-1.63e-06
49.504	-1.7439e-06
49.71	-1.8392e-06
49.918	-1.9319e-06
50.127	-2.0372e-06
50.337	-2.1545e-06
50.548	-2.2633e-06
50.761	-2.3363e-06
50.974	-2.3573e-06
51.189	-2.3301e-06
51.404	-2.2771e-06
51.621	-2.2252e-06
51.839	-2.1849e-06
52.058	-2.1393e-06
52.279	-2.0539e-06
52.502	-1.8984e-06
52.726	-1.6592e-06
52.952	-1.3454e-06
53.182	-9.9356e-07
53.416	-6.3301e-07
53.656	-2.2449e-07
53.903	3.1738e-07
54.161	9.6964e-07
54.437	1.4834e-06
54.751	1.1875e-06
55.016	-7.5286e-07
55.238	-3.3125e-06
55.432	-5.8403e-06
55.606	-8.3866e-06
55.765	-1.1074e-05
55.911	-1.3866e-05
56.046	-1.6334e-05
56.174	-1.7033e-05
56.294	-1.2828e-05
56.335	-1.0598e-05
56.377	-8.9636e-06
56.416	-8.9689e-06
56.522	-1.1745e-05
56.609	-1.4875e-05
56.662	-1.6446e-05
56.714	-1.5514e-05
56.77	-1.5136e-05
56.826	-1.6434e-05
56.882	-1.8269e-05
56.934	-1.8919e-05
56.996	-1.9978e-05
57.048	-2.8608e-05
57.1	-3.3183e-05
57.121	-3.3115e-05
57.141	-3.2074e-05
57.166	-3.0718e-05
57.234	-2.604e-05
57.26	-2.3767e-05
57.286	-2.1332e-05
57.315	-1.9052e-05
57.397	-1.5946e-05
57.445	-1.7553e-05
57.493	-1.9866e-05
57.534	-1.934e-05
57.569	-1.6919e-05
57.631	-9.8773e-06
57.693	-4.7267e-06
57.764	1.1787e-06
57.846	1.0867e-05
57.942	2.2239e-05
58.004	2.3846e-05
58.066	2.1754e-05
58.119	2.3402e-05
58.19	2.1834e-05
58.253	1.7639e-05
58.316	1.2776e-05
58.378	1.3114e-05
58.427	1.517e-05
58.487	1.2892e-05
58.53	8.2088e-06
58.572	4.9167e-06
58.632	4.1894e-06
58.692	4.9186e-06
58.752	6.0792e-06
58.814	6.2123e-06
58.872	8.7915e-06
58.927	1.0954e-05
58.976	1.2217e-05
59.043	1.2935e-05
59.111	1.2761e-05
59.18	1.1493e-05
59.253	9.8023e-06
59.327	7.5953e-06
59.404	5.6692e-06
59.475	4.4303e-06
59.546	3.2836e-06
59.632	1.9691e-06
59.722	7.8153e-07
59.815	-2.2305e-07
59.913	-9.8662e-07
60.015	-1.483e-06
60.122	-1.7235e-06
60.233	-1.7505e-06
60.35	-1.6194e-06
60.472	-1.4135e-06
60.599	-1.1734e-06
60.731	-9.5128e-07
60.868	-8.1094e-07
61.009	-7.5682e-07
61.154	-7.5553e-07
61.303	-7.8252e-07
61.454	-8.2588e-07
61.608	-9.0638e-07
61.765	-9.8501e-07
61.924	-1.0556e-06
62.085	-1.1355e-06
62.248	-1.8847e-06
62.413	-3.4896e-06
62.58	-4.6503e-06
62.749	-4.7889e-06
62.92	-4.6426e-06
63.093	-4.5715e-06
63.269	-5.0272e-06
63.447	-5.8359e-06
63.598	-6.6855e-06
63.767	-7.1712e-06
63.926	-8.4461e-06
64.092	-9.6874e-06
64.269	-9.4053e-06
64.448	-8.0584e-06
64.649	-8.1721e-06
64.857	-1.0219e-05
65.071	-9.8134e-06
65.251	-6.9601e-06
65.485	-3.873e-06
65.69	-3.5394e-06
65.889	-5.2929e-06
66.055	-8.7684e-06
66.203	-8.8799e-06
66.351	-1.0483e-05
66.576	-1.1655e-05
66.768	-1.0218e-05
66.904	-9.2736e-06
67.041	-1.0225e-05
67.115	-9.7911e-06
67.19	-7.8447e-06
67.255	-5.6756e-06
67.464	-2.4794e-06
67.529	-2.2315e-06
67.595	-1.6901e-06
67.664	-1.2253e-06
67.797	-4.0992e-07
67.929	1.8212e-06
68.086	1.8034e-06
68.224	-2.5226e-06
68.287	-3.221e-06
68.35	-3.6168e-06
68.409	-3.6518e-06
68.541	-2.6857e-06
68.623	-3.139e-06
68.705	-4.0957e-06
68.771	-5.7842e-06
68.836	-6.8717e-06
68.914	-8.4264e-06
69.043	-6.9194e-06
69.146	-5.8777e-06
69.249	-2.0893e-06
69.341	-2.3872e-06
69.426	-6.414e-06
69.543	-1.0197e-05
69.619	-8.9418e-06
69.695	-4.2798e-06
69.785	3.7607e-06
69.91	1.5379e-05
70.027	2.4716e-05
70.159	2.9574e-05
70.202	2.8974e-05
70.245	2.7507e-05
70.284	2.5627e-05
70.339	2.1641e-05
70.378	1.7984e-05
70.418	1.4059e-05
70.467	1.1362e-05
70.51	1.1888e-05
70.544	1.2818e-05
70.579	1.3128e-05
70.619	1.312e-05
70.658	1.2823e-05
70.698	1.1244e-05
70.737	9.5157e-06
70.777	1.0729e-05
70.81	1.4505e-05
70.838	1.8461e-05
70.888	2.4744e-05
70.938	2.5829e-05
70.973	2.258e-05
71.009	2.5714e-05
71.049	3.68e-05
71.076	4.1286e-05
71.103	4.1706e-05
71.138	3.8612e-05
71.17	3.2776e-05
71.201	2.4896e-05
71.243	1.7158e-05
71.282	6.549e-06
71.32	4.0766e-06
71.351	1.2616e-05
71.388	2.6526e-05
71.409	2.9933e-05
71.43	3.1913e-05
71.459	3.797e-05
71.514	4.7766e-05
71.549	4.655e-05
71.583	3.8132e-05
71.626	2.2968e-05
71.685	-7.2537e-06
71.745	-3.891e-05
71.81	-6.8725e-05
71.87	-8.1361e-05
71.925	-8.3033e-05
71.979	-7.8343e-05
72.03	-6.8382e-05
72.081	-5.403e-05
72.132	-4.0653e-05
72.164	-3.1944e-05
72.195	-2.4228e-05
72.227	-1.7683e-05
72.259	-1.0489e-05
72.298	-3.3532e-06
72.327	1.9761e-07
72.356	2.5629e-06
72.396	3.7971e-06
72.449	4.3445e-06
72.503	7.6107e-06
72.557	9.3242e-06
72.602	9.1635e-06
72.645	9.0737e-06
72.685	7.6028e-06
72.745	4.7055e-06
72.807	1.5321e-06
72.871	-6.0052e-07
72.936	-2.725e-06
73.005	-4.3628e-06
73.067	-4.9048e-06
73.123	-5.3938e-06
73.2	-5.0941e-06
73.279	-4.1683e-06
73.363	-2.7817e-06
73.45	-1.1861e-06
73.541	3.6501e-07
73.637	1.6671e-06
73.738	2.6057e-06
73.845	3.1645e-06
73.957	3.3917e-06
74.075	3.368e-06
74.199	3.1997e-06
74.329	2.9655e-06
74.465	2.716e-06
74.605	2.4704e-06
74.751	2.216e-06
74.9	2.0177e-06
75.053	1.9224e-06
75.209	1.8654e-06
75.366	1.7843e-06
75.526	1.6635e-06
75.687	1.5202e-06
75.85	1.411e-06
76.014	1.3632e-06
76.179	1.326e-06
76.346	1.2525e-06
76.514	1.1627e-06
76.683	1.0977e-06
76.853	1.07e-06
77.025	1.0675e-06
77.198	1.0748e-06
77.372	1.0842e-06
77.548	1.0944e-06
77.725	1.1076e-06
77.903	1.127e-06
78.083	1.154e-06
78.264	1.1871e-06
78.447	1.2243e-06
78.631	1.2647e-06
78.817	1.3081e-06
79.004	1.3544e-06
79.193	1.4038e-06
79.383	1.4564e-06
79.576	1.5097e-06
79.77	1.5629e-06
79.966	1.6147e-06
80.164	1.6654e-06
80.363	1.7199e-06
80.565	1.778e-06
80.768	1.8358e-06
80.974	1.8931e-06
81.179	1.9538e-06
81.385	2.0149e-06
81.591	2.0655e-06
81.797	2.1057e-06
82.004	2.1394e-06
82.21	2.1714e-06
82.416	2.21e-06
82.623	2.2497e-06
82.829	2.2829e-06
83.035	2.3031e-06
83.24	2.3202e-06
83.445	2.3873e-06
83.65	2.5116e-06
83.856	2.5482e-06
84.062	2.5716e-06
84.267	2.6365e-06
84.463	2.7023e-06
84.654	2.7532e-06
84.87	2.9767e-06
85.072	3.0902e-06
85.336	2.6223e-06
85.592	2.4985e-06
85.8	2.2453e-06
85.998	2.2748e-06
86.196	2.4671e-06
86.388	2.385e-06
86.561	2.5489e-06
86.796	2.4606e-06
87.018	2.3621e-06
87.24	2.0436e-06
87.423	2.0364e-06
87.581	2.2453e-06
87.827	2.2999e-06
88.026	1.9947e-06
88.237	1.7433e-06
88.442	2.0113e-06
88.651	2.806e-06
88.857	3.8184e-06
89.081	4.3219e-06
89.302	3.847e-06
89.5	3.5617e-06
89.714	2.9492e-06
89.937	2.4837e-06
90.166	2.7556e-06
90.358	2.2731e-06
90.514	2.5141e-06
90.794	3.1835e-06
91.051	3.0068e-06
91.277	2.4632e-06
91.521	1.1453e-06
91.777	1.213e-06
91.991	1.3563e-06
92.23	1.7853e-06
92.382	1.8698e-06
92.535	1.3089e-06
92.761	1.7402e-06
92.962	2.185e-06
93.146	2.3621e-06
93.337	2.3294e-06
93.52	2.9754e-06
93.752	2.5794e-06
93.985	1.9469e-06
94.184	6.0829e-07
94.488	7.7761e-08
94.775	7.7279e-07
95.118	1.4279e-06
95.351	1.7367e-06
95.584	1.3922e-06
95.834	1.0447e-06
96.113	7.6641e-07
96.378	3.9352e-07
96.629	1.8678e-07
97.002	-3.4482e-07
97.335	-9.7961e-07
97.683	-1.5489e-06
98.058	-2.4179e-06
98.385	-3.0057e-06
98.713	-3.0468e-06
99.036	-2.7396e-06
99.383	-2.0306e-06
99.698	-9.2697e-07
99.984	-7.5323e-07
100.24	-1.5853e-06
100.47	-3.1972e-06
100.67	-5.0426e-06
100.95	-6.5478e-06
101.06	-6.4142e-06
101.18	-5.6923e-06
101.28	-5.0596e-06
101.63	-3.4101e-06
101.93	-3.2602e-06
102.22	-3.3954e-06
102.52	-5.0506e-06
102.74	-4.8492e-06
102.97	-3.7003e-06
103.16	-1.7901e-06
103.31	-9.4248e-07
103.49	-7.351e-07
103.67	-1.0579e-06
103.85	-1.3217e-06
104.03	-1.8616e-06
104.26	-2.2877e-06
104.48	-1.3693e-06
104.78	-8.9586e-07
105.07	-7.7237e-07
105.32	-2.1866e-07
105.59	9.2118e-07
105.83	2.1807e-06
106.08	3.5643e-06
106.34	4.4549e-06
106.57	5.2809e-06
106.81	5.913e-06
107.09	5.8224e-06
107.35	5.1031e-06
107.59	3.5915e-06
107.81	2.4176e-06
108.08	2.5172e-06
108.3	2.3538e-06
108.5	3.4393e-06
108.66	5.1336e-06
108.87	6.1088e-06
109.11	6.1024e-06
109.36	5.5243e-06
109.57	5.174e-06
109.77	4.7156e-06
109.97	4.3567e-06
110.24	2.4806e-06
110.45	2.4785e-06
110.69	3.7151e-06
111.06	3.9443e-06
111.32	3.0723e-06
111.57	1.5954e-06
111.73	1.9415e-06
111.88	1.7945e-06
112.08	1.8789e-06
112.25	3.021e-06
112.47	3.3183e-06
112.81	2.0195e-06
113	3.4251e-07
113.19	2.386e-07
113.46	1.3919e-06
113.7	2.6607e-06
113.93	2.4946e-06
114.15	2.0337e-06
114.38	1.6537e-06
114.57	1.4444e-06
114.76	1.0015e-06
114.99	5.0099e-07
115.21	3.0268e-07
115.44	-9.6899e-08
115.65	-4.1924e-07
115.87	-4.0253e-07
116.09	-9.8489e-08
116.27	1.304e-07
116.46	1.1987e-07
116.67	3.6711e-07
116.91	7.8263e-07
117.14	6.764e-07
117.38	9.1835e-07
117.61	7.2287e-07
117.87	3.1103e-07
118.07	4.4857e-08
118.28	-1.5216e-07
118.58	-6.4358e-07
118.77	-5.8355e-07
118.97	-3.4134e-07
119.23	-1.7438e-07
119.51	-1.0271e-07
119.79	-2.628e-07
119.98	-5.6722e-07
120.17	-9.6517e-07
120.41	-1.384e-06
120.65	-1.4281e-06
120.84	-1.1181e-06
121.1	-7.6668e-07
121.39	-7.3842e-07
121.68	-5.8585e-07
121.94	-2.9854e-07
122.21	2.377e-08
122.49	-2.8257e-07
122.76	-7.4108e-07
123.04	-4.6958e-07
123.32	2.2982e-07
123.59	-2.6143e-07
123.85	-8.9146e-07
124.07	-4.5814e-07
124.35	4.9247e-07
124.71	9.8314e-07
124.99	1.0721e-06
125.28	2.1257e-06
125.58	2.0416e-06
125.88	1.9755e-06
126.27	2.0867e-06
126.63	1.2948e-06
126.96	-4.7212e-09
127.22	-7.4941e-07
127.47	-4.3394e-07
127.91	8.8177e-07
128.27	5.2612e-07
128.64	3.0392e-07
128.94	1.6491e-07
129.3	-8.7766e-08
129.6	-4.8588e-07
130	4.211e-07
130.34	1.5691e-06
130.66	6.5552e-07
130.97	-1.2256e-06
131.3	-2.5825e-06
131.6	-3.0231e-06
131.9	-2.6659e-06
132.2	-1.8302e-06
132.51	-1.3234e-06
132.83	-1.2967e-06
133.13	-1.4773e-06
133.44	-1.6638e-06
133.79	-1.7441e-06
134.11	-1.7568e-06
134.43	-1.7603e-06
134.73	-1.7383e-06
135.03	-1.6959e-06
135.32	-1.6425e-06
135.62	-1.5874e-06
135.9	-1.5384e-06
136.18	-1.4941e-06
136.47	-1.4523e-06
136.76	-1.4124e-06
137.05	-1.3742e-06
137.34	-1.3356e-06
137.63	-1.295e-06
137.92	-1.2517e-06
138.2	-1.2056e-06
138.49	-1.1572e-06
138.78	-1.1076e-06
139.06	-1.0581e-06
139.35	-1.0101e-06
139.64	-9.6484e-07
139.92	-9.2352e-07
140.21	-8.8687e-07
140.49	-8.5533e-07
140.78	-8.29e-07
141.06	-8.0773e-07
141.35	-7.9125e-07
141.63	-7.7922e-07
141.92	-7.7135e-07
142.2	-7.6742e-07
142.48	-7.6735e-07
142.77	-7.7115e-07
143.05	-7.7889e-07
143.34	-7.9071e-07
143.62	-8.0669e-07
143.91	-8.2679e-07
144.2	-8.5084e-07
144.48	-8.7844e-07
144.77	-9.0902e-07
145.06	-9.4182e-07
145.35	-9.7549e-07
145.63	-1.0068e-06
145.92	-1.0357e-06
146.2	-1.0886e-06
146.48	-1.1608e-06
146.77	-1.242e-06
147.07	-1.3245e-06
147.38	-1.4046e-06
147.68	-1.4811e-06
148	-1.5542e-06
148.32	-1.6247e-06
148.64	-1.6934e-06
148.96	-1.7609e-06
149.29	-1.8275e-06
149.62	-1.8932e-06
149.94	-1.9584e-06
150.27	-2.0238e-06
150.6	-2.0891e-06
150.93	-2.1507e-06
151.26	-2.2048e-06
151.59	-2.2459e-06
151.93	-2.2652e-06
152.28	-2.2537e-06
152.62	-2.2103e-06
152.97	-2.1629e-06
153.32	-2.0953e-06
153.67	-1.9435e-06
154.01	-1.7053e-06
154.35	-1.4583e-06
154.69	-1.1657e-06
155.01	-8.5795e-07
155.32	-6.138e-07
155.61	-5.2339e-07
155.91	-3.5871e-07
156.26	-3.5852e-07
156.57	-5.9754e-07
156.91	4.0246e-08
157.24	6.4434e-07
157.52	8.4765e-07
157.74	7.9936e-07
158.08	8.9176e-07
158.46	9.3183e-07
158.77	7.0298e-07
159.14	5.0888e-07
159.46	4.738e-07
159.86	9.3933e-07
160.29	1.5471e-06
160.76	2.4168e-06
161.21	3.248e-06
161.55	3.8362e-06
161.88	4.0422e-06
162.27	3.6634e-06
162.58	3.6709e-06
162.88	3.3877e-06
163.22	2.7109e-06
163.55	2.9583e-06
163.89	3.6513e-06
164.14	4.0942e-06
164.38	4.5146e-06
164.59	5.3977e-06
164.9	3.9348e-06
165.19	3.2225e-06
165.53	5.026e-06
165.88	3.8315e-06
166.16	2.6603e-06
166.45	3.4104e-06
166.73	5.6554e-06
167.09	7.1787e-06
167.34	5.7059e-06
167.59	5.5491e-06
167.83	8.1976e-06
168.01	1.1931e-05
168.18	1.2607e-05
168.35	1.3588e-05
168.55	1.0631e-05
168.74	7.7646e-06
168.91	6.1626e-06
169.08	5.1542e-06
169.23	3.5262e-06
169.37	3.0009e-06
169.53	3.8206e-07
169.69	-1.1205e-06
169.82	-1.3505e-06
169.94	-1.8044e-06
170.02	-1.8507e-06
170.09	-1.6849e-06
170.17	-9.3467e-07
170.33	-1.4382e-06
170.44	-2.6761e-06
170.54	-3.0284e-06
170.68	-2.1058e-06
170.81	-2.8196e-06
170.95	-3.5516e-06
171.06	-3.8797e-06
171.17	-4.487e-06
171.32	-5.1816e-06
171.46	-6.4573e-06
171.56	-8.1464e-06
171.67	-1.0325e-05
171.78	-1.2765e-05
171.9	-1.4064e-05
171.99	-1.5246e-05
172.08	-1.9879e-05
172.16	-2.2377e-05
172.23	-2.0978e-05
172.27	-1.8393e-05
172.31	-1.5966e-05
172.34	-1.5482e-05
172.37	-1.5283e-05
172.39	-1.6269e-05
172.42	-1.72e-05
172.45	-1.8406e-05
172.5	-1.8868e-05
172.55	-1.8725e-05
172.6	-2.5027e-05
172.68	-3.5297e-05
172.73	-3.7123e-05
172.77	-3.264e-05
172.83	-2.7613e-05
172.86	-2.4744e-05
172.88	-2.249e-05
172.92	-2.2156e-05
172.97	-2.1355e-05
172.99	-1.9804e-05
173.01	-1.8159e-05
173.03	-1.8586e-05
173.05	-2.1982e-05
173.08	-2.8026e-05
173.11	-3.1813e-05
173.14	-3.0277e-05
173.16	-2.5114e-05
173.19	-1.6708e-05
173.21	-7.8971e-06
173.25	8.7364e-06
173.28	1.6247e-05
173.31	2.3513e-05
173.34	2.8141e-05
173.37	2.958e-05
173.4	2.7002e-05
173.43	2.1355e-05
173.53	-1.1951e-05
173.61	-2.295e-05
173.71	-4.1602e-06
173.79	1.9029e-05
173.86	3.3088e-05
173.88	3.6993e-05
173.9	3.8448e-05
173.93	4.0432e-05
174	3.9616e-05
174.06	4.2063e-05
174.11	3.9425e-05
174.15	3.6162e-05
174.19	3.2154e-05
174.22	2.8863e-05
174.24	2.8796e-05
174.26	2.8485e-05
174.28	2.872e-05
174.32	2.9988e-05
174.36	2.9641e-05
174.42	2.982e-05
174.46	3.0185e-05
174.51	2.9136e-05
174.56	2.9445e-05
174.63	2.8744e-05
174.7	3.0289e-05
174.76	3.2008e-05
174.82	3.1404e-05
174.87	2.7182e-05
174.91	2.2799e-05
174.96	1.9088e-05
175	1.5711e-05
175.06	1.3797e-05
175.11	1.3531e-05
175.18	1.3641e-05
175.25	1.2061e-05
175.31	1.0411e-05
175.39	6.6484e-06
175.49	4.0065e-06
175.58	2.8583e-06
175.68	1.4444e-06
175.78	-3.318e-08
175.89	-6.5906e-07
176	-6.9477e-07
176.12	-4.5184e-07
176.24	-1.9081e-07
176.37	-1.3565e-07
176.51	-4.6695e-07
176.65	-1.0613e-06
176.79	-1.7069e-06
176.94	-2.2857e-06
177.09	-2.7623e-06
177.25	-3.1441e-06
177.41	-3.4564e-06
177.57	-3.7139e-06
177.73	-3.9152e-06
177.9	-4.0582e-06
178.07	-4.1507e-06
178.24	-4.2138e-06
178.42	-4.2704e-06
178.6	-4.333e-06
178.78	-4.4039e-06
178.96	-4.5022e-06
179.14	-4.6215e-06
179.33	-4.6105e-06
179.52	-4.496e-06
179.72	-3.909e-06
179.91	-3.4807e-06
180.1	-3.4287e-06
180.31	-4.2011e-06
180.48	-4.7057e-06
180.68	-4.4906e-06
180.85	-4.2395e-06
181.03	-4.6668e-06
181.2	-5.1331e-06
181.37	-5.3148e-06
181.54	-5.7559e-06
181.72	-5.7595e-06
181.89	-5.2703e-06
182.06	-4.9192e-06
182.21	-4.7382e-06
182.36	-5.5889e-06
182.56	-5.5745e-06
182.77	-5.7535e-06
182.97	-5.5563e-06
183.12	-6.1765e-06
183.28	-5.8999e-06
183.47	-5.1559e-06
183.62	-3.3345e-06
183.76	-2.8189e-06
183.89	-3.3202e-06
184.01	-4.7533e-06
184.21	-5.4564e-06
184.35	-5.4886e-06
184.49	-5.2292e-06
184.71	-6.6913e-06
184.93	-5.1327e-06
185.01	-4.5891e-06
185.09	-4.2983e-06
185.17	-4.5464e-06
185.45	-5.7549e-06
185.57	-4.6641e-06
185.68	-2.0561e-06
185.8	-8.6074e-07
185.94	-4.1704e-06
186.07	-6.492e-06
186.18	-5.6466e-06
186.25	-4.3164e-06
186.32	-2.4568e-06
186.42	-2.1071e-07
186.54	-1.7826e-07
186.67	-2.1086e-06
186.74	-2.182e-06
186.82	-1.052e-06
186.91	-2.0707e-06
187	-6.0419e-06
187.06	-8.3338e-06
187.12	-9.4832e-06
187.21	-1.1423e-05
187.3	-1.3196e-05
187.37	-1.3921e-05
187.44	-1.2914e-05
187.51	-1.0141e-05
187.58	-6.0415e-06
187.67	2.0178e-06
187.77	1.0749e-05
187.89	2.0457e-05
187.95	2.2576e-05
188.02	2.5449e-05
188.06	2.749e-05
188.1	2.8511e-05
188.15	2.8511e-05
188.19	2.5757e-05
188.24	2.1779e-05
188.28	1.8106e-05
188.34	1.4727e-05
188.39	1.2109e-05
188.45	1.016e-05
188.51	8.9123e-06
188.57	8.2485e-06
188.62	7.9994e-06
188.67	7.9239e-06
188.72	7.8536e-06
188.78	7.686e-06
188.83	7.3745e-06
188.88	6.8921e-06
188.93	6.2226e-06
188.99	5.3671e-06
189.04	4.3479e-06
189.1	3.2093e-06
189.16	2.0127e-06
189.21	8.2833e-07
189.27	-2.7433e-07
189.34	-1.2348e-06
189.4	-2.0076e-06
189.47	-2.5653e-06
189.53	-2.9017e-06
189.6	-3.0292e-06
189.68	-2.9759e-06
189.75	-2.782e-06
189.83	-2.4977e-06
189.91	-2.1798e-06
190	-1.8795e-06
190.09	-1.6249e-06
190.18	-1.4187e-06
190.27	-1.254e-06
190.37	-1.1178e-06
190.46	-1.312e-06
190.56	-1.5815e-06
190.68	-1.8163e-06
190.81	-1.9685e-06
190.94	-2.1407e-06
191.07	-2.4286e-06
191.21	-2.8636e-06
191.36	-3.4401e-06
191.51	-3.6429e-06
191.66	-3.8062e-06
191.81	-4.2419e-06
191.96	-3.9689e-06
192.12	-3.0166e-06
192.25	-2.9584e-06
192.41	-2.2924e-06
192.57	-2.7786e-06
192.73	-2.9672e-06
192.9	-3.7342e-06
193.04	-3.9749e-06
193.17	-3.5334e-06
193.29	-2.9571e-06
193.41	-2.3333e-06
193.56	-2.9266e-06
193.73	-3.1267e-06
193.88	-2.7861e-06
194.05	-3.0745e-06
194.21	-3.6351e-06
194.35	-4.4588e-06
194.5	-4.8554e-06
194.63	-4.921e-06
194.75	-3.6574e-06
194.86	-2.1215e-06
195.04	-2.8041e-06
195.21	-3.8282e-06
195.37	-4.0123e-06
195.55	-3.8387e-06
195.72	-3.7538e-06
195.88	-3.3011e-06
196.07	-3.344e-06
196.26	-3.3396e-06
196.46	-3.3777e-06
196.65	-4.2181e-06
196.86	-4.7307e-06
197.06	-4.086e-06
197.27	-4.28e-06
197.4	-5.6938e-06
197.53	-5.9987e-06
197.71	-6.4656e-06
197.83	-6.9964e-06
197.96	-6.8587e-06
198.17	-7.4509e-06
198.38	-7.7185e-06
198.5	-8.1995e-06
198.62	-7.5671e-06
198.78	-7.5277e-06
198.98	-6.9869e-06
199.17	-6.818e-06
199.36	-6.016e-06
199.55	-5.7362e-06
199.67	-6.1355e-06
199.78	-5.9905e-06
199.92	-6.0219e-06
200.04	-5.6712e-06
200.23	-3.8531e-06
200.42	-2.1549e-06
200.61	-8.247e-07
200.8	1.6699e-07
200.98	1.0035e-06
201.11	1.2456e-06
201.24	1.6844e-06
201.41	1.8037e-06
201.56	5.0267e-07
201.7	3.7978e-07
201.84	4.6587e-07
201.99	-4.2486e-07
202.1	-1.5137e-06
202.21	-1.385e-06
202.36	-1.3152e-06
202.49	-1.2341e-06
202.63	-3.6823e-07
202.77	-5.379e-09
202.98	-1.7956e-06
203.18	-3.3222e-06
203.3	-4.3302e-06
203.42	-4.495e-06
203.52	-4.7488e-06
203.62	-3.0283e-06
203.74	-1.3978e-06
203.86	7.8704e-07
203.97	2.6842e-06
204.08	2.7206e-06
204.26	3.4395e-07
204.42	-2.1463e-06
204.53	-1.8758e-06
204.63	-1.4494e-06
204.74	-2.4187e-06
205	-6.2246e-06
205.1	-4.4681e-06
205.2	-1.8411e-06
205.32	1.2644e-06
205.45	5.0506e-06
205.58	9.9853e-06
205.73	1.4504e-05
205.82	1.4686e-05
205.9	1.4793e-05
205.99	1.4886e-05
206.06	1.4156e-05
206.12	1.4022e-05
206.19	1.4992e-05
206.26	1.7964e-05
206.33	1.6846e-05
206.39	2.7217e-05
206.48	3.6829e-05
206.52	3.7285e-05
206.54	3.7932e-05
206.56	3.7824e-05
206.58	3.7205e-05
206.63	3.2111e-05
206.66	2.7516e-05
206.69	2.4989e-05
206.72	2.4941e-05
206.75	2.5443e-05
206.77	2.5656e-05
206.8	2.5903e-05
206.82	2.753e-05
206.87	3.7304e-05
206.92	4.1725e-05
206.96	3.2175e-05
207	1.3395e-05
207.02	8.9532e-07
207.05	-1.0053e-05
207.07	-1.8929e-05
207.1	-2.4804e-05
207.12	-2.7025e-05
207.15	-2.7939e-05
207.18	-2.9354e-05
207.2	-3.2057e-05
207.22	-3.459e-05
207.25	-3.5901e-05
207.28	-3.4574e-05
207.31	-3.0028e-05
207.34	-2.529e-05
207.38	-2.234e-05
207.42	-1.8815e-05
207.45	-1.4972e-05
207.55	-1.4101e-05
207.6	-2.3761e-05
207.66	-3.4404e-05
207.7	-3.9757e-05
207.72	-4.112e-05
207.75	-4.0076e-05
207.78	-4.029e-05
207.81	-3.8211e-05
207.84	-3.4736e-05
207.86	-3.2281e-05
207.9	-3.0595e-05
207.94	-3.0509e-05
207.96	-2.9076e-05
207.98	-2.6808e-05
208	-2.6085e-05
208.02	-2.8281e-05
208.05	-2.9097e-05
208.09	-2.8086e-05
208.12	-2.7116e-05
208.15	-2.7351e-05
208.19	-2.8156e-05
208.23	-2.8026e-05
208.28	-2.7559e-05
208.33	-2.7046e-05
208.38	-2.844e-05
208.41	-2.9291e-05
208.44	-2.8919e-05
208.48	-2.7862e-05
208.52	-2.7149e-05
208.57	-2.2968e-05
208.62	-2.0378e-05
208.67	-1.7783e-05
208.72	-1.6043e-05
208.77	-1.4623e-05
208.83	-1.2876e-05
208.89	-1.0544e-05
208.97	-7.4328e-06
209.03	-4.4283e-06
209.09	-2.1168e-06
209.16	-1.6207e-07
209.23	1.5397e-06
209.3	3.1067e-06
209.38	4.6641e-06
209.47	6.1896e-06
209.56	7.5138e-06
209.65	8.7016e-06
209.74	9.671e-06
209.84	1.0473e-05
209.94	1.1111e-05
210.05	1.1601e-05
210.16	1.1944e-05
210.27	1.2138e-05
210.39	1.2188e-05
210.51	1.2113e-05
210.63	1.1936e-05
210.76	1.168e-05
210.88	1.1366e-05
211.01	1.1012e-05
211.14	1.0641e-05
211.27	1.0268e-05
211.41	9.8805e-06
211.54	9.4546e-06
211.68	9.0069e-06
211.81	8.5868e-06
211.95	8.2036e-06
212.09	7.827e-06
212.22	7.4864e-06
212.36	7.2554e-06
212.51	7.088e-06
212.65	6.8526e-06
212.79	6.5127e-06
212.94	6.1316e-06
213.09	5.7425e-06
213.23	5.334e-06
213.37	4.8072e-06
213.55	4.6323e-06
213.71	4.1005e-06
213.85	3.5684e-06
213.98	3.3087e-06
214.11	3.4928e-06
214.26	3.5832e-06
214.39	3.7611e-06
214.53	4.0656e-06
214.65	4.465e-06
214.78	5.2097e-06
214.95	6.2805e-06
215.1	6.9478e-06
215.22	6.6865e-06
215.4	5.4532e-06
215.55	4.4011e-06
215.7	3.7905e-06
215.84	3.8515e-06
215.97	4.5858e-06
216.12	4.8673e-06
216.27	5.101e-06
216.43	5.2264e-06
216.58	5.5099e-06
216.73	6.0955e-06
216.88	7.2012e-06
217.08	6.6877e-06
217.28	6.7507e-06
217.45	6.4931e-06
217.61	6.6992e-06
217.76	7.4014e-06
217.91	7.4612e-06
218.03	7.5705e-06
218.15	6.7209e-06
218.31	5.9043e-06
218.47	4.8984e-06
218.6	5.2298e-06
218.73	5.0443e-06
218.89	4.78e-06
219.01	5.7427e-06
219.32	1.1426e-05
219.58	1.0508e-05
219.76	6.4416e-06
219.95	3.0519e-06
220.14	1.3553e-06
220.29	1.3974e-06
220.43	4.0175e-06
220.62	7.9874e-06
220.76	8.6111e-06
220.92	5.36e-06
221.07	2.3466e-06
221.21	1.9337e-06
221.38	4.6712e-06
221.56	5.5491e-06
221.73	4.7912e-06
221.99	8.8458e-06
222.08	1.0371e-05
222.16	1.0459e-05
222.3	1.0985e-05
222.53	4.1371e-06
222.72	2.6669e-06
222.85	1.5453e-06
222.96	1.773e-06
223.07	2.2521e-06
223.13	2.0757e-06
223.19	1.0676e-06
223.26	1.2515e-06
223.43	3.9005e-06
223.5	3.995e-06
223.56	3.8599e-06
223.63	4.1998e-06
223.81	6.3774e-06
223.99	1.1371e-05
224.11	1.4395e-05
224.23	1.425e-05
224.34	1.1702e-05
224.45	6.4499e-06
224.6	3.8325e-07
224.75	2.3186e-06
224.89	6.6604e-06
225.03	9.8393e-06
225.15	9.8278e-06
225.31	8.8855e-06
225.46	7.6111e-06
225.61	4.5279e-06
225.73	5.9254e-07
225.87	-4.9979e-06
226	-1.0427e-05
226.14	-1.4081e-05
226.26	-1.6471e-05
226.37	-1.8746e-05
226.48	-1.531e-05
226.56	-1.2587e-05
226.61	-1.3182e-05
226.65	-1.3963e-05
226.69	-1.5434e-05
226.74	-1.744e-05
226.8	-1.7896e-05
226.84	-1.7261e-05
226.88	-1.5878e-05
226.92	-1.1631e-05
226.96	-6.3547e-06
226.99	-2.6462e-06
227.02	-2.1835e-06
227.05	-3.4987e-06
227.09	-5.5716e-06
227.12	-4.5348e-06
227.15	-4.1218e-06
227.18	-4.058e-06
227.22	-1.7074e-06
227.25	-5.2789e-07
227.27	5.0957e-07
227.3	1.0952e-06
227.35	-3.6822e-07
227.38	-2.3467e-06
227.42	-4.4285e-06
227.46	-7.109e-06
227.47	-8.0411e-06
227.49	-8.871e-06
227.5	-1.062e-05
227.55	-1.6419e-05
227.6	-2.0858e-05
227.63	-2.4836e-05
227.67	-2.4454e-05
227.7	-2.2618e-05
227.74	-2.4562e-05
227.84	-1.9017e-05
227.9	-2.5186e-06
227.97	1.8579e-05
228.03	3.2213e-05
228.09	3.7257e-05
228.13	4.1443e-05
228.18	4.3579e-05
228.24	4.4812e-05
228.28	4.3598e-05
228.32	4.2427e-05
228.36	4.2057e-05
228.39	4.0548e-05
228.42	3.771e-05
228.46	3.4477e-05
228.51	3.1429e-05
228.55	3.059e-05
228.59	3.0809e-05
228.64	2.9033e-05
228.68	2.6297e-05
228.72	2.3545e-05
228.77	2.1501e-05
228.83	2.0034e-05
228.89	1.966e-05
228.95	1.7283e-05
229	1.3363e-05
229.06	9.6349e-06
229.12	5.8428e-06
229.19	3.2516e-06
229.23	2.2158e-06
229.28	1.1902e-06
229.35	1.1669e-06
229.42	1.1838e-06
229.49	1.0126e-06
229.56	7.3928e-07
229.64	1.6648e-07
229.72	-6.1028e-07
229.8	-1.4165e-06
229.9	-1.9502e-06
230	-2.3738e-06
230.1	-2.739e-06
230.2	-3.1265e-06
230.32	-3.084e-06
230.44	-2.4928e-06
230.55	-2.0577e-06
230.67	-1.212e-06
230.8	-3.9341e-07
230.93	5.6553e-08
231.06	8.3206e-08
231.2	2.0228e-08
231.34	2.7192e-08
231.48	1.5564e-07
231.62	2.0413e-07
231.76	1.815e-07
231.91	2.4787e-07
232.05	4.4532e-07
232.2	6.3566e-07
232.35	6.8248e-07
232.49	5.9927e-07
232.64	7.5402e-07
232.79	8.2884e-07
232.94	8.8318e-07
233.09	8.416e-07
233.24	7.8211e-07
233.39	8.3166e-07
233.54	5.9434e-07
233.7	4.7713e-07
233.85	3.2039e-07
234.01	4.3707e-07
234.18	2.65e-07
234.33	-2.8259e-07
234.48	-1.7878e-06
234.64	-2.5901e-06
234.79	-2.0008e-06
234.93	-1.745e-06
235.09	-1.5267e-06
235.24	-1.0468e-06
235.38	-3.5072e-07
235.54	-9.1778e-09
235.69	-1.2414e-08
235.85	-4.3103e-07
236.03	-9.5418e-07
236.21	-1.3615e-06
236.38	-1.4126e-06
236.52	-1.1845e-06
236.68	-1.3145e-06
236.8	-1.1632e-06
236.92	-8.4127e-07
237.09	-5.3828e-07
237.25	-3.4852e-07
237.41	-9.3034e-08
237.57	3.7634e-07
237.74	8.5778e-07
237.91	9.4296e-07
238.12	5.9564e-07
238.3	-9.5307e-08
238.47	-2.4195e-07
238.63	-8.2246e-07
238.81	-1.0677e-06
238.99	-1.4676e-06
239.16	-1.701e-06
239.34	-1.2117e-06
239.5	7.1205e-07
239.66	1.0155e-06
239.81	1.4817e-07
239.92	-2.1391e-06
240.04	-4.0518e-06
240.15	-3.8492e-06
240.29	-4.5163e-06
240.43	-7.2241e-06
240.58	-1.0633e-05
240.71	-1.3112e-05
240.83	-1.1441e-05
240.95	-7.7242e-06
240.99	-6.9968e-06
241.03	-6.5754e-06
241.07	-6.892e-06
241.15	-1.1021e-05
241.21	-1.5612e-05
241.27	-1.9774e-05
241.31	-2.4819e-05
241.37	-2.779e-05
241.43	-2.8e-05
241.48	-2.9676e-05
241.53	-2.8359e-05
241.57	-2.7543e-05
241.6	-2.5707e-05
241.64	-2.4469e-05
241.67	-2.1856e-05
241.7	-1.8031e-05
241.72	-1.4318e-05
241.81	-1.2753e-05
241.84	-1.5027e-05
241.87	-1.9728e-05
241.89	-2.6125e-05
241.92	-3.2371e-05
241.95	-4.2008e-05
241.98	-5.4005e-05
242.02	-6.4586e-05
242.06	-7.0531e-05
242.1	-7.3495e-05
242.12	-7.2763e-05
242.15	-6.7822e-05
242.18	-5.4286e-05
242.21	-3.9311e-05
242.25	-2.3923e-05
242.28	-1.49e-05
242.32	-1.1129e-05
242.35	-1.1867e-05
242.39	-1.4383e-05
242.42	-1.806e-05
242.5	-1.6989e-05
242.58	8.1119e-06
242.62	2.6617e-05
242.66	4.0398e-05
242.68	4.4593e-05
242.69	4.7847e-05
242.71	5.1823e-05
242.77	6.7075e-05
242.83	7.1303e-05
242.88	6.609e-05
242.93	5.8243e-05
242.97	5.061e-05
243	4.245e-05
243.03	3.5116e-05
243.07	2.9306e-05
243.11	2.1223e-05
243.15	1.3336e-05
243.2	3.7545e-06
243.23	5.7171e-07
243.27	6.2415e-08
243.32	3.9644e-07
243.37	-4.1498e-06
243.42	-8.4922e-06
243.47	-9.8468e-06
243.53	-1.0588e-05
243.59	-9.2388e-06
243.64	-6.037e-06
243.68	-2.8602e-06
243.74	7.2788e-07
243.81	3.4795e-06
243.87	5.7277e-06
243.94	7.536e-06
244.01	8.6186e-06
244.09	8.6241e-06
244.17	7.5506e-06
244.25	5.7735e-06
244.33	3.6598e-06
244.42	1.4852e-06
244.51	-4.7385e-07
244.61	-2.0417e-06
244.72	-3.1891e-06
244.82	-3.9584e-06
244.94	-4.4247e-06
245.06	-4.6786e-06
245.19	-4.8013e-06
245.32	-4.861e-06
245.46	-4.9079e-06
245.6	-4.9602e-06
245.75	-5.0128e-06
245.9	-5.0554e-06
246.05	-5.0806e-06
246.21	-5.0861e-06
246.37	-5.0755e-06
246.53	-5.0536e-06
246.69	-5.0279e-06
246.85	-5.0431e-06
247.02	-5.0716e-06
247.19	-5.0521e-06
247.35	-5.0105e-06
247.52	-4.9776e-06
247.69	-4.9365e-06
247.86	-4.8701e-06
248.04	-4.8258e-06
248.21	-4.8305e-06
248.39	-4.85e-06
248.57	-4.8345e-06
248.74	-4.832e-06
248.92	-4.869e-06
249.11	-4.8245e-06
249.29	-4.9191e-06
249.47	-5.3077e-06
249.66	-5.5512e-06
249.85	-5.4499e-06
250.04	-5.2124e-06
250.23	-5.049e-06
250.37	-5.1407e-06
250.51	-5.0985e-06
250.7	-5.6768e-06
250.9	-6.0011e-06
251.1	-6.1673e-06
251.3	-6.247e-06
251.51	-6.2731e-06
251.71	-6.2421e-06
251.92	-6.1468e-06
252.13	-6.0247e-06
252.34	-5.8965e-06
252.55	-5.9374e-06
252.77	-6.1667e-06
252.99	-6.2727e-06
253.21	-6.4899e-06
253.43	-6.5059e-06
253.66	-6.2441e-06
253.88	-6.0019e-06
254.11	-5.657e-06
254.34	-5.0498e-06
254.56	-4.7263e-06
254.77	-4.6464e-06
255.02	-2.4888e-06
255.27	-2.8794e-06
255.48	-3.3839e-06
255.72	-4.2204e-06
255.99	-4.073e-06
256.2	-3.983e-06
256.39	-4.1156e-06
256.58	-3.4827e-06
256.84	-2.7373e-06
257.07	-2.142e-06
257.28	-2.1308e-06
257.49	-2.0335e-06
257.71	-1.3586e-06
257.93	-5.1256e-07
258.15	-6.8221e-07
258.44	-5.4253e-07
258.68	-2.9009e-07
258.9	-6.5678e-07
259.12	-6.9605e-07
259.34	-7.6947e-07
259.56	-8.031e-07
259.78	-2.4728e-07
260	3.4219e-07
260.22	5.8149e-07
260.44	8.8993e-07
260.61	7.5721e-07
260.79	1.1902e-06
261	9.3086e-07
261.21	1.0274e-06
261.42	8.0686e-07
261.69	8.0966e-07
261.94	8.6142e-07
262.18	9.6032e-07
262.43	1.2088e-06
262.68	1.4723e-06
262.92	1.6332e-06
[truncated: 7,897 more rows]
