# Supplementary material for: Iterative learning control of neuronal firing based on FHN and HR models
Source: PLoS One. 2025 Jul 31;20(7):e0329380. doi: 10.1371/journal.pone.0329380 (PMC12312922; doi:10.1371/journal.pone.0329380)
Supplement: S1 File — This ZIP file contains all supplementary materials, including the raw data supporting the figures and tables presented in the article. (ZIP) [file pone.0329380.s001.zip › Supporting Information/FHN error_AC_PID.csv]

0	0
0.020969	0.010197
0.12581	0.058696
0.23392	0.10374
0.3334	0.13988
0.4266	0.16841
0.51365	0.18986
0.59355	0.20484
0.66642	0.21451
0.7335	0.2201
0.79691	0.22263
0.85773	0.22275
0.91676	0.22095
0.97468	0.21764
1.0321	0.21311
1.0895	0.20761
1.1476	0.20136
1.2068	0.19451
1.2681	0.1872
1.3311	0.17968
1.3935	0.17241
1.4557	0.16549
1.5179	0.15898
1.5806	0.15292
1.644	0.14731
1.7082	0.14218
1.7736	0.13751
1.8403	0.13329
1.9085	0.1295
1.9785	0.12613
2.05	0.12316
2.1227	0.12058
2.197	0.11833
2.273	0.11639
2.3513	0.11473
2.4319	0.1133
2.5153	0.11208
2.6018	0.11106
2.6916	0.1102
2.785	0.1095
2.8825	0.10894
2.9842	0.10849
3.0906	0.10816
3.2021	0.10793
3.3188	0.10779
3.4412	0.10773
3.5694	0.10776
3.7036	0.10785
3.8439	0.10802
3.9902	0.10826
4.1423	0.10857
4.2982	0.10893
4.4575	0.10936
4.6199	0.10985
4.7849	0.1104
4.9524	0.111
5.1222	0.11167
5.2943	0.11239
5.4684	0.11318
5.6447	0.11403
5.8232	0.11494
6.0039	0.11593
6.1869	0.11698
6.3723	0.11812
6.5602	0.11933
6.7508	0.12063
6.9442	0.12203
7.1406	0.12352
7.3403	0.12512
7.5436	0.12683
7.7509	0.12866
7.9624	0.13063
8.1788	0.13275
8.4008	0.13504
8.6271	0.13749
8.8459	0.13999
9.0594	0.14254
9.2686	0.14516
9.474	0.14785
9.6762	0.15063
9.8757	0.15349
10.073	0.15644
10.268	0.15948
10.461	0.16263
10.653	0.16591
10.845	0.16931
11.036	0.17287
11.227	0.17659
11.418	0.18049
11.61	0.18459
11.802	0.18891
11.996	0.19349
12.191	0.19835
12.388	0.20355
12.588	0.20913
12.792	0.21519
13.001	0.22181
13.217	0.22915
13.442	0.23738
13.677	0.24676
13.919	0.25724
14.157	0.2685
14.37	0.27939
14.554	0.28945
14.716	0.29871
14.862	0.30724
14.994	0.31508
15.115	0.32223
15.229	0.32864
15.335	0.33425
15.436	0.33896
15.532	0.34267
15.623	0.34523
15.712	0.34648
15.797	0.34624
15.88	0.34431
15.962	0.34045
16.042	0.33439
16.122	0.32582
16.201	0.31445
16.281	0.30001
16.361	0.28238
16.44	0.26175
16.518	0.23855
16.594	0.21385
16.666	0.18865
16.736	0.16362
16.804	0.1392
16.87	0.11564
16.937	0.09312
17.004	0.07179
17.074	0.05177
17.141	0.03445
17.203	0.020484
17.261	0.0089612
17.317	-0.00067613
17.372	-0.008782
17.426	-0.015611
17.48	-0.02136
17.534	-0.026187
17.588	-0.030221
17.643	-0.033573
17.698	-0.036335
17.754	-0.038586
17.81	-0.040394
17.869	-0.041817
17.928	-0.042905
17.989	-0.043703
18.052	-0.044246
18.116	-0.044568
18.183	-0.044693
18.252	-0.044647
18.324	-0.044447
18.398	-0.044109
18.475	-0.043647
18.555	-0.04307
18.639	-0.042387
18.727	-0.041604
18.819	-0.040725
18.915	-0.039753
19.016	-0.03869
19.122	-0.037537
19.234	-0.036294
19.35	-0.034961
19.472	-0.033541
19.599	-0.032035
19.732	-0.030446
19.869	-0.02878
20.01	-0.027043
20.155	-0.025242
20.303	-0.023384
20.454	-0.021475
20.607	-0.01952
20.762	-0.017522
20.919	-0.015486
21.077	-0.013412
21.237	-0.011302
21.399	-0.0091573
21.561	-0.0069779
21.726	-0.0047639
21.891	-0.0025213
22.057	-0.00025112
22.224	0.0020463
22.392	0.0043708
22.561	0.0067224
22.73	0.009101
22.901	0.011507
23.073	0.013939
23.245	0.016399
23.419	0.018886
23.593	0.0214
23.769	0.023942
23.946	0.026511
24.123	0.029107
24.302	0.031732
24.482	0.034385
24.663	0.037067
24.845	0.039778
25.028	0.042519
25.213	0.04529
25.399	0.048091
25.586	0.050925
25.774	0.053791
25.964	0.056691
26.155	0.059626
26.347	0.062598
26.541	0.065609
26.737	0.06866
26.934	0.071754
27.133	0.074893
27.334	0.078082
27.536	0.081324
27.741	0.084623
27.947	0.087985
28.155	0.091414
28.365	0.094919
28.578	0.098507
28.792	0.10218
29.008	0.10596
29.226	0.10985
29.445	0.11386
29.665	0.11801
29.885	0.12229
30.105	0.12672
30.322	0.13131
30.537	0.13606
30.747	0.141
30.953	0.14613
31.155	0.15151
31.354	0.15724
31.553	0.16344
31.757	0.17039
31.966	0.17826
32.135	0.18522
32.281	0.19169
32.411	0.19783
32.53	0.20368
32.641	0.20925
32.745	0.21451
32.843	0.21937
32.938	0.22373
33.029	0.22746
33.119	0.23033
33.208	0.2321
33.297	0.23237
33.388	0.23064
33.483	0.22608
33.591	0.21705
33.678	0.20663
33.764	0.19356
33.836	0.18102
33.902	0.16859
33.966	0.15607
34.031	0.14341
34.1	0.13029
34.165	0.11865
34.225	0.10887
34.282	0.10052
34.336	0.093423
34.388	0.087467
34.438	0.082415
34.487	0.078113
34.535	0.074452
34.584	0.071345
34.633	0.068724
34.682	0.06653
34.732	0.064711
34.782	0.063223
34.833	0.062028
34.886	0.061092
34.94	0.060385
34.995	0.059879
35.051	0.059552
35.11	0.059382
35.17	0.059352
35.232	0.059446
35.297	0.059651
35.364	0.059954
35.434	0.060345
35.507	0.060817
35.583	0.061363
35.662	0.061976
35.745	0.062652
35.832	0.063389
35.924	0.064183
36.02	0.065032
36.122	0.065935
36.228	0.06689
36.341	0.067896
36.459	0.068951
36.582	0.070051
36.712	0.071193
36.846	0.07237
36.985	0.073575
37.129	0.074802
37.276	0.076044
37.427	0.077292
37.58	0.078542
37.735	0.079789
37.892	0.081029
38.05	0.08226
38.21	0.083479
38.372	0.084686
38.535	0.085878
38.699	0.087054
38.864	0.088215
39.031	0.089358
39.199	0.090484
39.368	0.091591
39.539	0.09268
39.71	0.093748
39.884	0.094796
40.058	0.095824
40.234	0.096829
40.412	0.097813
40.59	0.098774
40.771	0.099711
40.953	0.10062
41.136	0.10151
41.321	0.10238
41.508	0.10321
41.696	0.10403
41.886	0.10481
42.077	0.10557
42.271	0.10629
42.466	0.10699
42.663	0.10766
42.862	0.1083
43.062	0.10891
43.265	0.10949
43.47	0.11003
43.677	0.11055
43.886	0.11103
44.097	0.11147
44.311	0.11189
44.527	0.11227
44.745	0.11261
44.966	0.11292
45.19	0.11319
45.416	0.11343
45.645	0.11363
45.876	0.1138
46.111	0.11392
46.349	0.11402
46.59	0.11407
46.835	0.11409
47.083	0.11408
47.335	0.11402
47.592	0.11394
47.852	0.11382
48.117	0.11366
48.386	0.11347
48.661	0.11325
48.942	0.113
49.229	0.11272
49.522	0.11241
49.822	0.11208
50.131	0.11173
50.446	0.11137
50.758	0.11102
51.067	0.11068
51.375	0.11035
51.683	0.11006
51.995	0.1098
52.312	0.10958
52.64	0.10943
52.983	0.10937
53.336	0.10943
53.683	0.10965
54.031	0.11007
54.411	0.11082
54.672	0.11156
54.934	0.11251
55.163	0.11356
55.361	0.11465
55.538	0.11579
55.699	0.11696
55.846	0.11815
55.983	0.11937
56.112	0.12059
56.232	0.12179
56.346	0.12296
56.455	0.12407
56.559	0.1251
56.659	0.126
56.756	0.12674
56.851	0.12726
56.943	0.12749
57.036	0.12737
57.128	0.12679
57.221	0.12561
57.318	0.12365
57.421	0.12064
57.535	0.11609
57.637	0.11104
57.739	0.1052
57.833	0.099372
57.93	0.093206
58.015	0.08788
58.09	0.083387
58.16	0.079497
58.226	0.076089
58.29	0.073094
58.352	0.070465
58.413	0.068168
58.472	0.066151
58.532	0.064373
58.591	0.062801
58.651	0.061408
58.711	0.06017
58.771	0.059065
58.833	0.058077
58.896	0.057188
58.96	0.056385
59.026	0.055655
59.093	0.054988
59.162	0.054373
59.234	0.053803
59.308	0.05327
59.384	0.052767
59.464	0.052289
59.546	0.051829
59.632	0.051385
59.722	0.050951
59.815	0.050525
59.913	0.050103
60.015	0.049684
60.121	0.049266
60.233	0.048846
60.35	0.048426
60.472	0.048004
60.599	0.047582
60.731	0.04716
60.868	0.04674
61.009	0.046326
61.154	0.045918
61.302	0.045521
61.454	0.045136
61.608	0.044767
61.765	0.044414
61.923	0.044082
62.084	0.04377
62.247	0.043483
62.412	0.043221
62.579	0.042986
62.748	0.042783
62.92	0.042611
63.093	0.042476
63.269	0.042378
63.447	0.042323
63.628	0.042313
63.812	0.042354
64	0.042449
64.191	0.042606
64.386	0.042832
64.586	0.043135
64.791	0.043527
65.003	0.044023
65.223	0.044642
65.455	0.045414
65.702	0.04639
65.958	0.047576
66.202	0.04889
66.438	0.050353
66.669	0.051981
66.896	0.053791
67.12	0.055809
67.342	0.058064
67.564	0.060599
67.787	0.06347
68.01	0.066724
68.236	0.070454
68.468	0.074847
68.718	0.080321
69.015	0.08805
69.267	0.095917
69.485	0.10396
69.696	0.11303
69.885	0.1224
70.038	0.13096
70.17	0.13912
70.289	0.147
70.398	0.15464
70.5	0.162
70.596	0.169
70.688	0.17551
70.778	0.18134
70.865	0.18622
70.951	0.18979
71.039	0.19153
71.128	0.19069
71.224	0.18601
71.339	0.17429
71.414	0.16278
71.489	0.14837
71.554	0.13372
71.615	0.11886
71.674	0.10376
71.733	0.088436
71.793	0.072754
71.854	0.057675
71.911	0.044497
71.964	0.032923
72.016	0.022721
72.068	0.013733
72.117	0.0060142
72.165	-0.00065036
72.212	-0.0064345
72.259	-0.011464
72.306	-0.015838
72.353	-0.019637
72.401	-0.02293
72.45	-0.025775
72.499	-0.028225
72.549	-0.030325
72.601	-0.032116
72.653	-0.033635
72.707	-0.034912
72.763	-0.035977
72.821	-0.036855
72.88	-0.037568
72.942	-0.038137
73.005	-0.038579
73.072	-0.038909
73.141	-0.03914
73.213	-0.039284
73.289	-0.039351
73.368	-0.039348
73.451	-0.039283
73.538	-0.03916
73.63	-0.038985
73.726	-0.038758
73.828	-0.038484
73.935	-0.038164
74.048	-0.037797
74.166	-0.037385
74.291	-0.036929
74.421	-0.036428
74.556	-0.035884
74.696	-0.035298
74.84	-0.034673
74.988	-0.03401
75.138	-0.033311
75.292	-0.032579
75.447	-0.031813
75.604	-0.031015
75.764	-0.030186
75.924	-0.029325
76.087	-0.028433
76.251	-0.027508
76.417	-0.026552
76.584	-0.025563
76.754	-0.024541
76.924	-0.023486
77.097	-0.0224
77.27	-0.021284
77.445	-0.020137
77.621	-0.018959
77.799	-0.01775
77.978	-0.016511
78.158	-0.01524
78.34	-0.013938
78.523	-0.012606
78.708	-0.011242
78.894	-0.0098482
79.082	-0.0084233
79.272	-0.006968
79.463	-0.0054823
79.656	-0.0039666
79.851	-0.002421
80.048	-0.00084603
80.246	0.00075811
80.447	0.002391
80.649	0.004052
80.854	0.0057408
81.06	0.0074568
81.269	0.0091992
81.48	0.010967
81.694	0.012761
81.909	0.014578
82.128	0.016419
82.348	0.018281
82.572	0.020165
82.798	0.022069
83.027	0.023992
83.259	0.025931
83.494	0.027887
83.733	0.029856
83.975	0.031838
84.22	0.033831
84.465	0.035796
84.707	0.037714
84.946	0.039589
85.184	0.041421
85.42	0.043212
85.654	0.044962
85.887	0.046671
86.12	0.048339
86.351	0.049966
86.582	0.051552
86.812	0.053096
87.042	0.054597
87.271	0.056056
87.501	0.057472
87.73	0.058843
87.959	0.06017
88.189	0.061452
88.418	0.062687
88.648	0.063876
88.878	0.065017
89.108	0.06611
89.339	0.067155
89.57	0.06815
89.802	0.069096
90.035	0.069991
90.268	0.070835
90.502	0.071628
90.737	0.07237
90.972	0.073059
91.209	0.073695
91.447	0.074279
91.686	0.07481
91.926	0.075289
92.168	0.075714
92.41	0.076086
92.655	0.076405
92.9	0.076671
93.148	0.076885
93.397	0.077046
93.648	0.077156
93.901	0.077214
94.156	0.077221
94.413	0.077178
94.673	0.077085
94.936	0.076944
95.202	0.076755
95.471	0.076518
95.744	0.076236
96.02	0.075908
96.301	0.075537
96.586	0.075124
96.876	0.074669
97.173	0.074175
97.476	0.073642
97.787	0.073072
98.108	0.072466
98.441	0.071823
98.79	0.07114
99.162	0.070411
99.578	0.06961
100.01	0.068796
100.45	0.068022
100.82	0.067399
101.16	0.066867
101.49	0.066402
101.8	0.065996
102.11	0.065643
102.4	0.065338
102.69	0.065079
102.97	0.064862
103.25	0.064685
103.53	0.064544
103.8	0.064436
104.07	0.064358
104.33	0.064307
104.59	0.06428
104.85	0.064272
105.11	0.064282
105.37	0.064304
105.63	0.064335
105.89	0.064372
106.14	0.064411
106.4	0.064449
106.65	0.064482
106.9	0.064507
107.16	0.06452
107.41	0.064519
107.67	0.064501
107.92	0.064463
108.18	0.064403
108.43	0.064319
108.69	0.064209
108.94	0.064071
109.2	0.063905
109.45	0.063708
109.71	0.063481
109.97	0.063223
110.23	0.062933
110.49	0.062612
110.75	0.062259
111.01	0.061875
111.27	0.061461
111.53	0.061016
111.79	0.060543
112.05	0.060041
112.31	0.059513
112.57	0.058958
112.84	0.058378
113.1	0.057774
113.36	0.057147
113.63	0.056499
113.89	0.055831
114.16	0.055144
114.42	0.054439
114.69	0.053717
114.96	0.05298
115.22	0.052228
115.49	0.051463
115.76	0.050686
116.03	0.049897
116.3	0.049098
116.57	0.048288
116.84	0.04747
117.12	0.046643
117.39	0.045809
117.67	0.044967
117.94	0.044119
118.22	0.043264
118.5	0.042403
118.78	0.041536
119.06	0.040663
119.34	0.039784
119.63	0.038899
119.92	0.038009
120.21	0.037111
120.5	0.036207
120.79	0.035296
121.09	0.034376
121.39	0.033448
121.69	0.03251
122	0.03156
122.31	0.030599
122.62	0.029624
122.94	0.028633
123.27	0.027623
123.6	0.026593
123.94	0.025539
124.29	0.024455
124.65	0.023335
125.03	0.02217
125.42	0.020945
125.84	0.01963
126.32	0.018148
126.79	0.016698
127.25	0.015252
127.67	0.013956
128.06	0.01276
128.43	0.011627
128.79	0.01054
129.14	0.0094917
129.48	0.0084765
129.82	0.0074912
130.15	0.0065333
130.47	0.0056014
130.79	0.004694
131.11	0.0038104
131.42	0.0029498
131.74	0.0021116
132.04	0.0012954
132.35	0.00050076
132.65	-0.00027272
132.96	-0.0010254
133.26	-0.0017576
133.56	-0.0024697
133.85	-0.003162
134.15	-0.003835
134.44	-0.004489
134.74	-0.0051244
135.03	-0.0057417
135.32	-0.0063414
135.61	-0.0069238
135.9	-0.0074895
136.19	-0.0080391
136.47	-0.0085729
136.76	-0.0090915
137.05	-0.0095954
137.33	-0.010085
137.62	-0.010561
137.9	-0.011025
138.19	-0.011475
138.47	-0.011914
138.75	-0.01234
139.03	-0.012756
139.32	-0.013161
139.6	-0.013556
139.88	-0.013942
140.16	-0.014317
140.44	-0.014684
140.72	-0.015042
141	-0.015392
141.28	-0.015733
141.56	-0.016067
141.84	-0.016393
142.13	-0.016711
142.41	-0.017022
142.69	-0.017326
142.97	-0.017622
143.25	-0.017912
143.53	-0.018194
143.81	-0.018468
144.09	-0.018736
144.37	-0.018996
144.65	-0.019248
144.93	-0.019493
145.22	-0.019729
145.5	-0.019958
145.78	-0.020178
146.06	-0.02039
146.35	-0.020592
146.63	-0.020785
146.92	-0.020969
147.2	-0.021143
147.49	-0.021307
147.77	-0.02146
148.06	-0.021603
148.35	-0.021734
148.64	-0.021854
148.93	-0.021962
149.22	-0.022058
149.51	-0.022141
149.8	-0.022212
150.1	-0.02227
150.39	-0.022315
150.69	-0.022346
150.98	-0.022364
151.28	-0.022368
151.58	-0.022358
151.89	-0.022334
152.19	-0.022296
152.5	-0.022244
152.81	-0.022179
153.12	-0.022099
153.43	-0.022006
153.74	-0.021899
154.06	-0.021779
154.38	-0.021647
154.71	-0.021502
155.04	-0.021345
155.37	-0.021176
155.7	-0.020997
156.04	-0.020807
156.39	-0.020609
156.74	-0.020402
157.1	-0.020187
157.46	-0.019967
157.83	-0.019741
158.22	-0.019513
158.61	-0.019282
159.03	-0.019051
159.46	-0.018823
159.92	-0.018597
160.44	-0.018376
160.98	-0.018191
161.51	-0.018057
161.98	-0.017987
162.41	-0.017969
162.83	-0.017999
163.23	-0.018076
163.62	-0.018201
164	-0.018377
164.38	-0.018606
164.75	-0.018893
165.12	-0.019241
165.48	-0.019656
165.84	-0.020145
166.21	-0.020718
166.57	-0.021385
166.93	-0.022161
167.3	-0.023069
167.67	-0.024141
168.05	-0.025432
168.46	-0.027067
168.83	-0.028794
169.16	-0.030588
169.45	-0.032457
169.72	-0.034408
169.97	-0.036446
170.2	-0.038574
170.41	-0.040793
170.61	-0.043104
170.79	-0.045505
170.96	-0.047994
171.13	-0.050566
171.28	-0.053214
171.43	-0.055929
171.56	-0.058696
171.7	-0.061498
171.82	-0.064314
171.94	-0.067116
172.05	-0.069866
172.16	-0.072521
172.27	-0.075025
172.38	-0.077305
172.48	-0.079274
172.58	-0.080816
172.67	-0.081784
172.77	-0.081989
172.87	-0.081174
172.97	-0.078988
173.08	-0.074918
173.19	-0.068081
173.34	-0.055802
173.42	-0.046419
173.51	-0.035814
173.59	-0.025313
173.67	-0.014877
173.74	-0.0044834
173.82	0.0059677
173.91	0.016957
173.98	0.025821
174.05	0.033116
174.12	0.039237
174.18	0.044278
174.24	0.048503
174.3	0.05207
174.36	0.055084
174.42	0.057622
174.48	0.059747
174.54	0.061511
174.6	0.062957
174.66	0.064123
174.73	0.065042
174.79	0.06574
174.85	0.066243
174.92	0.066572
174.99	0.066745
175.06	0.066778
175.14	0.066684
175.21	0.066474
175.29	0.066157
175.38	0.065743
175.46	0.065235
175.55	0.06464
175.65	0.063961
175.75	0.063199
175.85	0.062357
175.96	0.061434
176.07	0.060432
176.19	0.059349
176.31	0.058188
176.44	0.056948
176.57	0.05563
176.71	0.054238
176.86	0.052775
177.01	0.051243
177.16	0.049647
177.31	0.047991
177.47	0.046277
177.63	0.044507
177.8	0.042683
177.97	0.040805
178.14	0.038874
178.31	0.036887
178.49	0.03485
178.66	0.032762
178.84	0.030622
179.03	0.028428
179.21	0.026177
179.4	0.023867
179.6	0.021494
179.79	0.019053
179.99	0.016539
180.2	0.013945
180.4	0.011263
180.62	0.0084786
180.84	0.0055773
181.07	0.0025349
181.31	-0.00068579
181.57	-0.0041498
181.83	-0.0076442
182.07	-0.010942
182.3	-0.014134
182.52	-0.017259
182.73	-0.02034
182.95	-0.023397
183.15	-0.026445
183.36	-0.029499
183.56	-0.032572
183.77	-0.035681
183.97	-0.038843
184.17	-0.0421
184.38	-0.045483
184.59	-0.04904
184.81	-0.052836
185.04	-0.05698
185.28	-0.061647
185.55	-0.067079
185.82	-0.072953
186.04	-0.078175
186.22	-0.082705
186.38	-0.086737
186.51	-0.090398
186.64	-0.093751
186.75	-0.096815
186.86	-0.099585
186.96	-0.10204
187.05	-0.10413
187.14	-0.10581
187.23	-0.107
187.32	-0.10761
187.4	-0.10753
187.49	-0.1066
187.57	-0.10464
187.66	-0.10138
187.75	-0.096421
187.86	-0.089168
187.95	-0.081389
188.04	-0.072682
188.12	-0.06414
188.21	-0.055829
188.28	-0.048886
188.35	-0.043052
188.41	-0.038113
188.47	-0.033969
188.53	-0.030552
188.58	-0.027717
188.63	-0.025366
188.69	-0.023428
188.74	-0.021844
188.79	-0.020566
188.84	-0.019554
188.9	-0.018774
188.95	-0.018196
189	-0.017795
189.06	-0.017549
189.11	-0.017437
189.17	-0.017445
189.23	-0.017557
189.29	-0.017761
189.35	-0.018048
189.42	-0.018407
189.49	-0.018833
189.55	-0.019319
189.63	-0.01986
189.7	-0.020453
189.78	-0.021095
189.86	-0.021784
189.94	-0.022519
190.03	-0.0233
190.12	-0.024125
190.22	-0.024996
190.32	-0.025913
190.43	-0.026875
190.54	-0.027884
190.66	-0.028938
190.79	-0.030035
190.92	-0.031173
191.05	-0.032346
191.19	-0.033549
191.33	-0.034774
191.48	-0.036014
191.63	-0.037264
191.78	-0.038519
191.93	-0.039773
192.09	-0.041025
192.25	-0.042272
192.4	-0.043512
192.56	-0.044744
192.73	-0.045967
192.89	-0.047179
193.05	-0.04838
193.22	-0.049569
193.38	-0.050746
193.55	-0.051909
193.72	-0.053059
193.89	-0.054195
194.06	-0.055315
194.24	-0.05642
194.41	-0.057509
194.59	-0.058581
194.77	-0.059636
194.95	-0.060673
195.13	-0.061691
195.31	-0.062689
195.5	-0.063666
195.69	-0.064621
195.87	-0.065553
196.07	-0.066462
196.26	-0.067347
196.46	-0.068207
196.66	-0.06904
196.86	-0.069847
197.06	-0.070625
197.27	-0.071375
197.48	-0.072094
197.7	-0.072781
197.91	-0.073436
198.14	-0.074057
198.36	-0.074642
198.6	-0.07519
198.84	-0.075699
199.08	-0.076166
199.34	-0.07659
199.61	-0.076966
199.89	-0.07729
200.19	-0.077557
200.5	-0.077736
200.78	-0.077823
201.05	-0.077837
201.31	-0.077787
201.57	-0.077678
201.81	-0.077513
202.06	-0.077295
202.3	-0.077025
202.53	-0.076701
202.77	-0.076323
203.01	-0.075887
203.25	-0.075388
203.49	-0.074813
203.74	-0.074148
204.01	-0.073362
204.29	-0.072401
204.62	-0.071141
204.88	-0.069985
205.14	-0.068686
205.37	-0.067448
205.55	-0.066345
205.71	-0.065331
205.85	-0.064385
205.98	-0.063502
206.1	-0.062683
206.21	-0.061934
206.32	-0.061266
206.42	-0.060695
206.51	-0.06024
206.6	-0.059926
206.69	-0.059786
206.78	-0.059859
206.87	-0.060195
206.96	-0.060863
207.05	-0.061955
207.15	-0.063619
207.27	-0.066218
207.36	-0.068671
207.45	-0.071382
207.54	-0.074093
207.64	-0.076999
207.72	-0.079487
207.79	-0.081295
207.86	-0.08273
207.92	-0.0839
207.97	-0.084865
208.03	-0.08566
208.08	-0.086313
208.14	-0.086843
208.19	-0.087268
208.25	-0.087601
208.3	-0.087853
208.36	-0.088036
208.41	-0.088158
208.47	-0.088225
208.53	-0.088246
208.58	-0.088225
208.65	-0.088167
208.71	-0.088076
208.77	-0.087956
208.84	-0.087808
208.91	-0.087636
208.98	-0.087441
209.05	-0.087224
209.12	-0.086986
209.2	-0.086728
209.29	-0.08645
209.37	-0.086152
209.46	-0.085833
209.56	-0.085492
209.66	-0.08513
209.76	-0.084747
209.87	-0.084341
209.98	-0.083913
210.1	-0.083463
210.22	-0.082991
210.35	-0.082499
210.48	-0.081988
210.62	-0.08146
210.75	-0.080918
210.89	-0.080363
211.04	-0.079798
211.18	-0.079224
211.33	-0.078643
211.47	-0.078056
211.62	-0.077463
211.77	-0.076867
211.92	-0.076268
212.07	-0.075666
212.23	-0.075062
212.38	-0.074456
212.53	-0.07385
212.69	-0.073244
212.84	-0.072639
213	-0.072035
213.16	-0.071433
213.32	-0.070834
213.48	-0.070238
213.64	-0.069647
213.8	-0.06906
213.96	-0.068479
214.13	-0.067905
214.29	-0.067339
214.46	-0.066781
214.63	-0.066233
214.79	-0.065695
214.96	-0.065169
215.14	-0.064657
215.31	-0.064158
215.48	-0.063675
215.66	-0.063208
215.83	-0.06276
216.01	-0.062332
216.19	-0.061925
216.37	-0.061541
216.56	-0.061182
216.74	-0.060851
216.93	-0.060548
217.12	-0.060277
217.31	-0.06004
217.5	-0.05984
217.7	-0.059679
217.89	-0.05956
218.09	-0.059488
218.3	-0.059467
218.5	-0.059499
218.71	-0.059592
218.92	-0.059749
219.14	-0.059977
219.36	-0.060285
219.58	-0.060681
219.81	-0.061175
220.05	-0.06178
220.29	-0.062514
220.55	-0.063399
220.81	-0.064464
221.09	-0.065757
221.38	-0.067338
221.67	-0.069095
221.95	-0.071048
222.23	-0.073222
222.51	-0.075648
222.79	-0.078372
223.07	-0.081458
223.36	-0.085022
223.66	-0.089241
223.99	-0.094413
224.33	-0.10064
224.66	-0.10776
224.95	-0.11479
225.19	-0.12137
225.39	-0.12753
225.56	-0.13339
225.72	-0.139
225.86	-0.14437
225.99	-0.14951
226.11	-0.1544
226.23	-0.15898
226.34	-0.16321
226.44	-0.16702
226.54	-0.17032
226.63	-0.17302
226.72	-0.17499
226.81	-0.1761
226.9	-0.17617
226.98	-0.175
227.07	-0.17234
227.15	-0.16791
227.24	-0.16134
227.33	-0.15225
227.42	-0.14044
227.51	-0.12628
227.6	-0.11077
227.68	-0.095151
227.76	-0.080053
227.83	-0.065725
227.9	-0.052292
227.97	-0.039848
228.03	-0.028463
228.1	-0.01819
228.16	-0.0090893
228.23	-0.0014564
228.28	0.0050072
228.34	0.010513
228.4	0.015215
228.46	0.019232
228.51	0.022659
228.57	0.025578
228.63	0.028057
228.69	0.030153
228.74	0.031917
228.8	0.033392
228.87	0.034615
228.93	0.03562
228.99	0.036433
229.06	0.03708
229.13	0.037581
229.2	0.037955
229.27	0.038216
229.35	0.038377
229.42	0.038449
229.51	0.03844
229.59	0.038359
229.68	0.03821
229.77	0.037998
229.87	0.037725
229.97	0.037394
230.08	0.037006
230.19	0.036562
230.31	0.036061
230.43	0.035503
230.56	0.034889
230.69	0.034218
230.83	0.033492
230.97	0.032711
231.11	0.031876
231.26	0.030989
231.41	0.030052
231.56	0.029065
231.72	0.028028
231.88	0.026942
232.04	0.025806
232.2	0.024619
232.36	0.023381
232.52	0.02209
232.69	0.020744
232.85	0.019341
233.02	0.017879
233.2	0.016356
233.37	0.014768
233.54	0.013113
233.72	0.011386
233.9	0.0095833
234.08	0.0077002
234.27	0.0057311
234.45	0.0036693
234.65	0.0015071
234.84	-0.00076473
235.04	-0.0031577
235.24	-0.0056648
235.44	-0.0082893
235.65	-0.011041
235.86	-0.01393
236.08	-0.01697
236.29	-0.020177
236.51	-0.023567
236.74	-0.027163
236.97	-0.030992
237.21	-0.035083
237.45	-0.039475
237.69	-0.044208
237.94	-0.049222
238.18	-0.05433
238.41	-0.059626
238.64	-0.0652
238.87	-0.071161
239.1	-0.077665
239.34	-0.08492
239.56	-0.092465
239.78	-0.10031
239.98	-0.10851
240.17	-0.11717
240.36	-0.12654
240.55	-0.1369
240.74	-0.14887
240.9	-0.16003
241.04	-0.1705
241.16	-0.18052
241.27	-0.1902
241.38	-0.19953
241.48	-0.20845
241.57	-0.21684
241.66	-0.22453
241.75	-0.23126
241.84	-0.23667
241.93	-0.24024
242.01	-0.24125
242.11	-0.23856
242.21	-0.23001
242.3	-0.21631
242.38	-0.20222
242.45	-0.18515
242.51	-0.16794
242.57	-0.15061
242.63	-0.13312
242.68	-0.11547
242.74	-0.097523
242.8	-0.080224
242.86	-0.065094
242.91	-0.05184
242.96	-0.040216
243.02	-0.030174
243.06	-0.021659
243.11	-0.014366
243.16	-0.0080953
243.2	-0.0027019
243.25	0.0019269
243.3	0.005884
243.35	0.0092479
243.39	0.012086
243.44	0.014458
243.49	0.016416
243.54	0.018005
243.59	0.019267
243.65	0.020237
243.7	0.020949
243.76	0.02143
243.82	0.021705
243.88	0.021796
243.94	0.021723
244.01	0.021502
244.08	0.021146
244.15	0.020667
244.22	0.020076
244.3	0.01938
244.38	0.018584
244.47	0.017693
244.56	0.016711
244.65	0.015638
244.75	0.014475
244.86	0.013223
244.97	0.011881
245.09	0.010449
245.22	0.0089287
245.35	0.0073227
245.48	0.0056358
245.63	0.0038751
245.77	0.0020492
245.92	0.00016775
246.08	-0.0017527
246.24	-0.0037041
246.39	-0.0056804
246.56	-0.0076771
246.72	-0.0096909
246.88	-0.011719
247.05	-0.01376
247.21	-0.015813
247.38	-0.017875
247.55	-0.019947
247.72	-0.022027
247.9	-0.024115
248.07	-0.026209
248.24	-0.02831
248.42	-0.030416
248.6	-0.032527
248.78	-0.034642
248.96	-0.03676
249.14	-0.03888
249.32	-0.041002
249.51	-0.043126
249.69	-0.045249
249.88	-0.047371
250.07	-0.049492
250.26	-0.05161
250.46	-0.053724
250.65	-0.055833
250.85	-0.057937
251.05	-0.060034
251.25	-0.062123
251.46	-0.064203
251.66	-0.066272
251.87	-0.068331
252.08	-0.070376
252.29	-0.072407
252.51	-0.074423
252.73	-0.076421
252.95	-0.078402
253.17	-0.080362
253.39	-0.082301
253.62	-0.084217
253.85	-0.086109
254.09	-0.087973
254.33	-0.08981
254.57	-0.091617
254.81	-0.093391
255.06	-0.095132
255.31	-0.096836
255.57	-0.098503
255.83	-0.10013
256.1	-0.10171
256.37	-0.10325
256.64	-0.10474
256.92	-0.10619
257.21	-0.10758
257.5	-0.10891
257.8	-0.11019
258.1	-0.1114
258.42	-0.11255
258.74	-0.11364
259.07	-0.11465
259.4	-0.11559
259.75	-0.11645
260.11	-0.11723
260.47	-0.11791
260.82	-0.11847
261.15	-0.11891
261.48	-0.11927
261.79	-0.11954
262.1	-0.11974
262.41	-0.11988
262.71	-0.11997
263	-0.12
263.29	-0.11998
263.58	-0.11992
263.87	-0.11982
264.15	-0.11968
264.43	-0.11952
264.7	-0.11932
264.98	-0.1191
265.25	-0.11885
265.52	-0.11857
265.79	-0.11828
266.06	-0.11797
266.32	-0.11764
266.59	-0.11729
266.85	-0.11693
267.11	-0.11656
267.38	-0.11617
267.64	-0.11577
267.9	-0.11536
268.16	-0.11493
268.42	-0.1145
268.67	-0.11405
268.93	-0.11359
269.19	-0.11312
269.45	-0.11265
269.71	-0.11216
269.97	-0.11165
270.22	-0.11114
270.48	-0.11062
270.74	-0.11008
271	-0.10953
271.26	-0.10896
271.52	-0.10839
271.79	-0.1078
272.05	-0.10719
272.31	-0.10657
272.58	-0.10593
272.84	-0.10527
273.11	-0.1046
273.38	-0.10391
273.65	-0.1032
273.92	-0.10248
274.19	-0.10174
274.46	-0.10098
274.74	-0.1002
275.02	-0.0994
275.3	-0.098584
275.58	-0.09775
275.86	-0.096899
276.15	-0.096029
276.43	-0.095142
276.72	-0.094236
277.02	-0.093314
277.31	-0.092373
277.61	-0.091416
277.91	-0.09044
278.21	-0.089448
278.52	-0.088437
278.83	-0.087407
279.15	-0.086359
279.47	-0.08529
279.8	-0.084199
280.13	-0.083084
280.47	-0.081941
280.82	-0.080767
281.18	-0.079553
281.56	-0.078289
281.96	-0.076952
282.39	-0.075496
282.93	-0.073728
283.34	-0.072375
283.75	-0.071031
284.13	-0.069787
284.5	-0.068622
284.84	-0.067515
285.18	-0.066453
285.51	-0.06543
285.83	-0.064441
286.14	-0.063482
286.45	-0.062551
286.75	-0.061646
287.05	-0.060766
287.35	-0.059909
287.64	-0.059074
287.93	-0.058261
288.21	-0.057469
288.5	-0.056697
288.78	-0.055945
289.06	-0.055213
289.33	-0.0545
289.61	-0.053806
289.88	-0.053131
290.15	-0.052475
290.42	-0.051837
290.69	-0.051217
290.95	-0.050616
291.22	-0.050033
291.48	-0.049468
291.74	-0.048921
292	-0.048392
292.26	-0.047881
292.52	-0.047388
292.78	-0.046913
293.04	-0.046456
293.29	-0.046017
293.55	-0.045596
293.8	-0.045192
294.06	-0.044807
294.31	-0.04444
294.56	-0.04409
294.81	-0.043759
295.07	-0.043445
295.32	-0.04315
295.57	-0.042872
295.82	-0.042613
296.07	-0.042372
296.31	-0.042149
296.56	-0.041944
296.81	-0.041758
297.06	-0.041589
297.31	-0.041439
297.55	-0.041307
297.8	-0.041194
298.05	-0.041098
298.3	-0.041022
298.54	-0.040963
298.79	-0.040923
299.03	-0.040902
299.28	-0.040899
299.53	-0.040915
299.77	-0.040949
300.02	-0.041002
300.27	-0.041073
300.51	-0.041163
300.76	-0.041272
301.01	-0.0414
301.25	-0.041546
301.5	-0.041711
301.75	-0.041895
301.99	-0.042097
302.24	-0.042318
302.49	-0.042558
302.74	-0.042817
302.99	-0.043095
303.24	-0.043392
303.48	-0.043707
303.73	-0.044041
303.99	-0.044394
304.24	-0.044766
304.49	-0.045157
304.74	-0.045567
304.99	-0.045996
305.25	-0.046443
305.5	-0.04691
305.76	-0.047395
306.01	-0.047899
306.27	-0.048422
306.53	-0.048964
306.79	-0.049525
307.05	-0.050105
307.31	-0.050704
307.58	-0.051322
307.84	-0.05196
308.11	-0.052616
308.38	-0.053292
308.65	-0.053987
308.92	-0.054702
309.2	-0.055437
309.47	-0.056192
309.75	-0.056968
310.04	-0.057764
310.32	-0.058582
310.61	-0.059422
310.9	-0.060285
311.2	-0.061172
311.51	-0.062085
311.82	-0.063026
312.13	-0.063998
312.46	-0.065004
312.8	-0.066051
313.15	-0.06715
313.52	-0.068318
313.92	-0.069598
314.42	-0.071152
314.8	-0.072359
315.18	-0.073561
315.54	-0.074676
315.88	-0.075721
316.2	-0.076715
316.52	-0.077669
316.82	-0.078588
317.12	-0.079475
317.41	-0.080333
317.7	-0.081165
317.99	-0.081971
318.27	-0.082752
318.54	-0.083509
318.81	-0.084243
319.08	-0.084954
319.35	-0.085642
319.61	-0.086308
319.88	-0.086952
320.14	-0.087574
320.39	-0.088174
320.65	-0.088752
320.9	-0.089309
321.16	-0.089843
321.41	-0.090356
321.66	-0.090847
321.9	-0.091316
322.15	-0.091763
322.39	-0.092188
322.64	-0.092591
322.88	-0.092972
323.12	-0.093331
323.37	-0.093667
323.61	-0.093982
323.84	-0.094274
324.08	-0.094543
324.32	-0.09479
324.56	-0.095015
324.79	-0.095217
325.03	-0.095396
325.26	-0.095553
325.5	-0.095686
325.73	-0.095798
325.97	-0.095886
326.2	-0.095951
326.43	-0.095994
326.66	-0.096013
326.89	-0.09601
327.12	-0.095984
327.35	-0.095935
327.58	-0.095863
327.81	-0.095767
328.04	-0.095649
328.27	-0.095508
328.5	-0.095344
328.73	-0.095157
328.96	-0.094948
329.19	-0.094715
329.42	-0.094459
329.65	-0.094181
329.88	-0.09388
330.1	-0.093556
330.33	-0.09321
330.56	-0.092841
330.79	-0.09245
331.02	-0.092036
331.25	-0.0916
331.48	-0.091141
331.71	-0.090661
331.93	-0.090158
332.16	-0.089634
332.39	-0.089087
332.62	-0.088519
332.85	-0.087929
333.08	-0.087317
333.31	-0.086684
333.54	-0.08603
333.78	-0.085355
334.01	-0.084659
334.24	-0.083941
334.47	-0.083203
334.7	-0.082445
334.94	-0.081666
335.17	-0.080867
335.41	-0.080047
335.64	-0.079208
335.88	-0.078349
336.12	-0.07747
336.35	-0.076571
336.59	-0.075653
336.83	-0.074716
337.07	-0.07376
337.31	-0.072785
337.55	-0.071792
337.8	-0.070779
338.04	-0.069748
338.29	-0.068699
338.53	-0.067631
338.78	-0.066546
339.03	-0.065442
339.28	-0.06432
339.53	-0.06318
339.79	-0.062022
340.04	-0.060847
340.3	-0.059653
340.56	-0.058441
340.83	-0.05721
341.09	-0.055961
341.36	-0.054693
341.63	-0.053406
341.9	-0.052098
342.18	-0.050769
342.46	-0.049418
342.75	-0.048044
343.04	-0.046644
343.34	-0.045217
343.64	-0.043757
343.95	-0.04226
344.28	-0.040719
344.61	-0.03912
344.97	-0.037442
345.35	-0.035636
345.8	-0.033546
346.19	-0.031779
346.57	-0.030032
346.93	-0.028432
347.26	-0.026948
347.58	-0.025545
347.89	-0.024207
348.19	-0.022924
348.49	-0.021688
348.78	-0.020496
349.06	-0.019343
349.34	-0.018227
349.62	-0.017145
349.89	-0.016097
350.16	-0.01508
350.42	-0.014094
350.69	-0.013137
350.95	-0.012209
351.21	-0.011309
351.47	-0.010436
351.72	-0.0095901
351.97	-0.0087701
352.23	-0.007976
352.48	-0.0072072
352.72	-0.0064634
352.97	-0.0057443
353.22	-0.0050495
353.46	-0.0043789
353.71	-0.0037322
353.95	-0.003109
354.19	-0.0025092
354.43	-0.0019326
354.67	-0.001379
354.91	-0.00084808
355.15	-0.00033979
355.38	0.00014609
355.62	0.00060972
355.85	0.0010513
356.09	0.0014709
356.32	0.0018688
356.56	0.002245
356.79	0.0025998
357.02	0.0029332
357.25	0.0032454
357.48	0.0035366
357.72	0.0038069
357.95	0.0040564
358.18	0.0042852
358.41	0.0044936
358.64	0.0046815
358.86	0.0048492
359.09	0.0049967
359.32	0.0051242
359.55	0.0052319
359.78	0.0053198
360	0.0053881
360.23	0.0054368
360.46	0.0054662
360.69	0.0054764
360.91	0.0054674
361.14	0.0054394
361.37	0.0053925
361.59	0.0053269
361.82	0.0052426
362.05	0.0051399
362.27	0.0050187
362.5	0.0048793
362.73	0.0047218
362.95	0.0045463
363.18	0.0043529
363.41	0.0041417
363.63	0.003913
363.86	0.0036667
364.09	0.0034031
364.32	0.0031222
364.54	0.0028243
364.77	0.0025093
365	0.0021776
365.23	0.0018291
365.46	0.001464
365.68	0.0010826
365.91	0.0006848
366.14	0.00027086
366.37	-0.00015909
366.6	-0.00060494
366.83	-0.0010665
367.07	-0.0015437
367.3	-0.0020364
367.53	-0.0025443
367.76	-0.0030675
368	-0.0036056
368.23	-0.0041587
368.47	-0.0047265
368.7	-0.0053089
368.94	-0.0059057
369.17	-0.0065169
369.41	-0.0071422
369.65	-0.0077815
369.89	-0.0084347
370.13	-0.0091016
370.37	-0.0097821
370.62	-0.010476
370.86	-0.011183
371.11	-0.011904
371.35	-0.012637
371.6	-0.013384
371.85	-0.014143
372.1	-0.014915
372.35	-0.0157
372.61	-0.016498
372.87	-0.017308
373.13	-0.018131
373.39	-0.018966
373.65	-0.019815
373.92	-0.020676
374.19	-0.02155
374.46	-0.022438
374.74	-0.02334
375.02	-0.024257
375.3	-0.025189
375.6	-0.026138
375.89	-0.027105
376.2	-0.028094
376.51	-0.029108
376.84	-0.030153
377.18	-0.03124
377.54	-0.032389
377.95	-0.033655
378.45	-0.035179
378.87	-0.036431
379.22	-0.037468
379.55	-0.038417
379.87	-0.039305
380.17	-0.040144
380.47	-0.040941
380.76	-0.0417
381.05	-0.042425
381.32	-0.043118
381.6	-0.04378
381.87	-0.044412
382.14	-0.045017
382.4	-0.045594
382.66	-0.046144
382.92	-0.046668
383.18	-0.047166
383.43	-0.047638
383.69	-0.048085
383.94	-0.048508
384.19	-0.048905
384.43	-0.049278
384.68	-0.049627
384.92	-0.049951
385.16	-0.05025
385.41	-0.050526
385.65	-0.050778
385.88	-0.051005
386.12	-0.051209
386.36	-0.051388
386.6	-0.051544
386.83	-0.051676
387.06	-0.051784
387.3	-0.051868
387.53	-0.051929
387.76	-0.051966
387.99	-0.051979
388.22	-0.051968
388.45	-0.051934
388.68	-0.051876
388.91	-0.051795
389.14	-0.05169
389.37	-0.051561
389.6	-0.05141
389.82	-0.051234
390.05	-0.051036
390.28	-0.050814
390.5	-0.050568
390.73	-0.0503
390.95	-0.050008
391.18	-0.049694
391.4	-0.049356
391.63	-0.048996
391.85	-0.048612
392.08	-0.048206
392.3	-0.047778
392.53	-0.047326
392.75	-0.046853
392.97	-0.046357
393.2	-0.045838
393.42	-0.045298
393.65	-0.044735
393.87	-0.044151
394.1	-0.043545
394.32	-0.042917
394.54	-0.042268
394.77	-0.041597
394.99	-0.040905
395.22	-0.040193
395.44	-0.039459
[truncated: 150,598 more rows]
