# Supplementary material for: Iterative learning control of neuronal firing based on FHN and HR models
Source: PLoS One. 2025 Jul 31;20(7):e0329380. doi: 10.1371/journal.pone.0329380 (PMC12312922; doi:10.1371/journal.pone.0329380)
Supplement: S1 File — This ZIP file contains all supplementary materials, including the raw data supporting the figures and tables presented in the article. (ZIP) [file pone.0329380.s001.zip › Supporting Information/FHN error_DC_iteration_20.csv]

0	0
0.020969	0.0074348
0.028166	0.0087808
0.035363	0.0096694
0.041255	0.010082
0.047148	0.010238
0.051954	0.010194
0.056308	0.010037
0.060662	0.009783
0.064736	0.0094651
0.085107	0.0068554
0.10375	0.0034551
0.10786	0.0026293
0.11197	0.0017868
0.11698	0.00074543
0.12199	-0.00030113
0.12781	-0.0015117
0.13254	-0.0024771
0.13975	-0.0039104
0.14631	-0.005162
0.16096	-0.0077389
0.16605	-0.0085548
0.17113	-0.0093281
0.17529	-0.0099273
0.18331	-0.01099
0.19134	-0.011929
0.20535	-0.01327
0.21826	-0.014153
0.23129	-0.0147
0.24386	-0.014902
0.25644	-0.014795
0.27488	-0.014128
0.2824	-0.013701
0.28992	-0.013193
0.29709	-0.012639
0.30425	-0.012022
0.3143	-0.011058
0.32308	-0.01013
0.33217	-0.0090909
0.34125	-0.0079864
0.34986	-0.0068908
0.35846	-0.0057559
0.3659	-0.0047505
0.37214	-0.0038981
0.37747	-0.003165
0.38279	-0.0024271
0.38742	-0.0017838
0.40203	0.00023959
0.41067	0.0014236
0.41931	0.0025858
0.42721	0.0036191
0.44284	0.005576
0.45226	0.0066995
0.45596	0.0071295
0.45966	0.0075526
0.46451	0.0080931
0.4729	0.0089888
0.48095	0.0097957
0.49301	0.010907
0.50507	0.011892
0.51526	0.012622
0.53025	0.013519
0.54523	0.014206
0.56081	0.014703
0.59196	0.015064
0.61761	0.014768
0.63981	0.01412
0.646	0.013877
0.65219	0.01361
0.65964	0.01326
0.67934	0.012195
0.69903	0.010951
0.71593	0.0097753
0.73133	0.0086359
0.74367	0.0076877
0.76118	0.0063053
0.77869	0.004898
0.79767	0.0033739
0.81142	0.0022886
0.82516	0.0012321
0.83903	0.00020065
0.85929	-0.0012288
0.87954	-0.0025476
0.90039	-0.0037706
0.90949	-0.0042595
0.91858	-0.0047217
0.9278	-0.0051599
0.97387	-0.0068887
1.0131	-0.007758
1.0697	-0.0081319
1.1042	-0.0079187
1.1281	-0.0076135
1.152	-0.0072016
1.1792	-0.0066268
1.1993	-0.006148
1.2193	-0.0056391
1.2802	-0.0040117
1.3325	-0.0026366
1.369	-0.0017466
1.4056	-0.00094431
1.4374	-0.00033124
1.467	0.00015989
1.4991	0.00060626
1.5619	0.0012359
1.6255	0.0015753
1.6899	0.0016755
1.7554	0.0015941
1.8193	0.001404
1.8809	0.0011661
1.9439	0.0009053
2.0156	0.0006205
2.0892	0.00036636
2.1651	0.00015737
2.2435	6.714e-07
2.3247	-0.00010378
2.4067	-0.0001604
2.4881	-0.00018063
2.5676	-0.00017691
2.6427	-0.00016027
2.7131	-0.00013876
2.8153	-0.00010385
2.9148	-7.235e-05
3.0249	-4.3501e-05
3.1396	-2.0626e-05
3.2413	-7.4126e-06
3.3266	-6.3291e-07
3.4569	4.4177e-06
3.5767	5.1424e-06
3.7007	3.09e-06
3.819	-8.3537e-08
3.966	-3.5155e-06
4.0867	-5.4924e-06
4.2408	-6.5609e-06
4.3778	-6.856e-06
4.5164	-7.3537e-06
4.6663	-7.8888e-06
4.8191	-8.1473e-06
4.9513	-8.3345e-06
5.1201	-6.3367e-06
5.2904	-3.8865e-06
5.4345	-3.6513e-06
5.5889	-5.645e-06
5.766	-7.012e-06
5.9453	-6.7188e-06
6.0645	-6.5201e-06
6.1837	-6.0485e-06
6.3348	-5.5348e-06
6.4825	-4.0032e-06
6.6125	-3.244e-06
6.7175	-4.0483e-06
6.9146	-5.8666e-06
7.1147	-8.3083e-06
7.315	-8.7097e-06
7.5026	-7.4017e-06
7.7131	-6.5715e-06
7.8945	-6.8132e-06
8.0595	-5.7714e-06
8.2246	-6.332e-06
8.4062	-8.0371e-06
8.6102	-6.521e-06
8.8141	-4.6772e-06
8.9291	-4.224e-06
9.0442	-3.7365e-06
9.1796	-2.2323e-06
9.3818	9.0491e-08
9.652	1.9801e-06
9.9027	1.8945e-06
10.053	3.6823e-06
10.204	2.6549e-06
10.329	2.3675e-07
10.454	-6.945e-07
10.569	-3.3138e-06
10.651	-5.0338e-06
10.733	-5.4004e-06
10.852	-3.8831e-06
10.948	-2.4509e-06
11.044	-8.2392e-08
11.166	2.79e-06
11.266	3.4481e-06
11.352	2.8493e-06
11.453	2.2841e-06
11.53	2.7666e-06
11.607	2.8263e-06
11.822	1.7769e-06
12.003	-1.5349e-06
12.185	-2.2077e-06
12.242	-1.8327e-06
12.299	9.1912e-08
12.367	1.2226e-06
12.538	3.7276e-06
12.709	1.0885e-05
12.815	1.6138e-05
12.92	1.9667e-05
13.002	2.0572e-05
13.085	2.0523e-05
13.169	2.1682e-05
13.232	2.3319e-05
13.295	2.3908e-05
13.339	2.5179e-05
13.382	2.7022e-05
13.429	2.9709e-05
13.48	3.1451e-05
13.537	3.5474e-05
13.559	3.5947e-05
13.581	3.4582e-05
13.617	3.3007e-05
13.652	3.4334e-05
13.696	3.5165e-05
13.728	3.4125e-05
13.76	3.2377e-05
13.796	2.9913e-05
13.823	2.7474e-05
13.849	2.5855e-05
13.876	2.6099e-05
13.9	2.6704e-05
13.93	2.8004e-05
13.955	3.0467e-05
13.99	3.9098e-05
14.021	5.2506e-05
14.048	5.9121e-05
14.075	5.7303e-05
14.101	5.1736e-05
14.123	4.726e-05
14.143	4.6257e-05
14.168	4.8377e-05
14.189	5.0347e-05
14.211	5.0378e-05
14.234	4.7943e-05
14.259	4.3396e-05
14.283	3.8977e-05
14.318	3.8724e-05
14.358	4.4289e-05
14.399	4.8038e-05
14.433	5.199e-05
14.474	4.9229e-05
14.509	4.3438e-05
14.54	3.7421e-05
14.611	1.8303e-05
14.66	-1.3125e-06
14.708	-2.3026e-05
14.749	-3.8226e-05
14.79	-5.0915e-05
14.832	-5.7533e-05
14.874	-6.5391e-05
14.901	-6.8443e-05
14.929	-6.9784e-05
14.957	-6.8884e-05
14.985	-6.5956e-05
15.032	-6.0215e-05
15.084	-6.11e-05
15.136	-6.6629e-05
15.187	-6.5997e-05
15.236	-6.6567e-05
15.27	-6.3692e-05
15.303	-6.1507e-05
15.34	-6.0126e-05
15.379	-5.6534e-05
15.422	-5.3103e-05
15.467	-4.5793e-05
15.499	-4.4394e-05
15.532	-4.3275e-05
15.572	-4.2216e-05
15.607	-4.2007e-05
15.659	-3.9577e-05
15.713	-3.4207e-05
15.761	-2.8921e-05
15.823	-2.4918e-05
15.882	-2.2574e-05
15.938	-2.0221e-05
16.006	-1.7292e-05
16.077	-1.4351e-05
16.15	-1.1905e-05
16.226	-9.902e-06
16.305	-8.2402e-06
16.382	-6.7548e-06
16.459	-5.4134e-06
16.542	-4.0614e-06
16.63	-2.7051e-06
16.72	-1.3868e-06
16.814	-1.2635e-07
16.913	1.1143e-06
17.018	2.2746e-06
17.126	3.2799e-06
17.239	4.0497e-06
17.355	4.5318e-06
17.475	4.8296e-06
17.598	5.0498e-06
17.724	5.2486e-06
17.851	5.4011e-06
17.981	5.4445e-06
18.111	5.3782e-06
18.243	5.262e-06
18.376	5.135e-06
18.509	4.9971e-06
18.644	4.8367e-06
18.779	4.6504e-06
18.914	4.4464e-06
19.05	4.2364e-06
19.187	4.0299e-06
19.325	3.8332e-06
19.463	3.6506e-06
19.601	3.4809e-06
19.74	3.3172e-06
19.88	3.1554e-06
20.02	2.9999e-06
20.161	2.8595e-06
20.303	2.7401e-06
20.445	2.6414e-06
20.587	2.5594e-06
20.731	2.4917e-06
20.875	2.4406e-06
21.019	2.4125e-06
21.164	2.4095e-06
21.31	2.4239e-06
21.457	2.4449e-06
21.604	2.4694e-06
21.751	2.5054e-06
21.899	2.5699e-06
22.048	2.6933e-06
22.197	2.8851e-06
22.347	3.0728e-06
22.497	3.1931e-06
22.647	3.2816e-06
22.796	3.3662e-06
22.946	3.4275e-06
23.094	3.4645e-06
23.24	3.356e-06
23.396	3.1895e-06
23.568	2.891e-06
23.72	2.9634e-06
23.867	3.3941e-06
24.015	3.9531e-06
24.162	4.3704e-06
24.323	4.2408e-06
24.47	3.8643e-06
24.612	3.7837e-06
24.76	3.7819e-06
24.906	3.7433e-06
25.043	3.4965e-06
25.225	3.3135e-06
25.422	3.4256e-06
25.589	3.4511e-06
25.742	3.5281e-06
25.89	3.3269e-06
26.07	3.2572e-06
26.249	3.6866e-06
26.402	4.2774e-06
26.605	4.3884e-06
26.773	5.2297e-06
26.945	6.7026e-06
27.109	7.4022e-06
27.274	6.7508e-06
27.44	5.522e-06
27.652	6.4283e-06
27.82	5.9585e-06
27.987	5.4037e-06
28.133	5.1296e-06
28.279	4.5883e-06
28.519	3.9685e-06
28.693	3.6477e-06
28.867	3.4606e-06
29.049	3.6721e-06
29.231	4.5649e-06
29.438	5.4743e-06
29.639	4.3795e-06
29.899	2.1063e-06
30.119	3.3263e-06
30.322	4.9194e-06
30.521	6.5728e-06
30.717	7.1519e-06
30.921	6.5495e-06
31.116	4.2303e-06
31.207	1.8485e-06
31.297	1.9455e-07
31.411	-7.0432e-08
31.521	6.639e-07
31.728	1.0407e-06
31.936	1.058e-06
32.189	1.933e-06
32.412	6.2649e-06
32.612	9.0357e-06
32.715	8.5869e-06
32.817	7.1295e-06
32.925	6.5286e-06
33.045	4.7337e-06
33.166	5.9731e-07
33.293	-1.6339e-06
33.419	-2.0707e-06
33.533	-9.4591e-07
33.634	8.8661e-07
33.905	5.8036e-06
34.011	5.5042e-06
34.117	5.4929e-06
34.259	5.5787e-06
34.538	4.8264e-06
34.703	1.723e-06
34.81	-2.6792e-07
34.916	-1.6426e-06
35.074	-1.8636e-06
35.288	-2.9029e-06
35.473	-2.6797e-06
35.552	-2.255e-06
35.631	-1.5083e-06
35.702	-7.562e-07
35.802	2.4046e-08
35.902	6.9859e-07
36.056	4.442e-06
36.145	7.3249e-06
36.234	8.9008e-06
36.335	1.078e-05
36.411	1.0337e-05
36.487	8.7781e-06
36.55	7.1467e-06
36.798	3.1933e-06
36.928	3.9135e-06
37.058	5.3639e-06
37.184	6.296e-06
37.347	6.8628e-06
37.497	5.2747e-06
37.631	3.0043e-06
37.763	1.0778e-07
37.897	-2.8402e-06
38.023	-5.0854e-06
38.142	-8.3077e-06
38.213	-8.9564e-06
38.284	-1.0133e-05
38.382	-1.1691e-05
38.472	-1.5912e-05
38.505	-1.7312e-05
38.537	-1.9172e-05
38.57	-2.1534e-05
38.604	-2.3965e-05
38.639	-2.5695e-05
38.682	-2.767e-05
38.725	-2.9176e-05
38.772	-3.1516e-05
38.824	-3.0154e-05
38.862	-2.4833e-05
38.9	-2.0504e-05
38.952	-1.9401e-05
38.993	-1.748e-05
39.033	-1.5186e-05
39.082	-1.7889e-05
39.116	-2.1784e-05
39.15	-2.8163e-05
39.181	-3.2446e-05
39.212	-3.722e-05
39.243	-4.3882e-05
39.288	-5.4391e-05
39.319	-5.6403e-05
39.35	-5.324e-05
39.377	-4.7433e-05
39.404	-3.6332e-05
39.432	-2.8237e-05
39.485	-1.6415e-05
39.503	-1.4093e-05
39.522	-1.1284e-05
39.54	-9.5244e-06
39.602	-1.0208e-05
39.664	-1.1406e-05
39.726	-8.3966e-06
39.791	2.4239e-07
39.863	1.0777e-05
39.943	1.7992e-05
39.989	1.9505e-05
40.034	2.0487e-05
40.084	1.7486e-05
40.137	1.5864e-05
40.186	1.7349e-05
40.219	1.8286e-05
40.252	1.9314e-05
40.29	1.8964e-05
40.32	1.8943e-05
40.373	1.6719e-05
40.406	1.4691e-05
40.438	1.2918e-05
40.477	1.3067e-05
40.528	1.5019e-05
40.572	1.5649e-05
40.609	1.6835e-05
40.646	1.7069e-05
40.69	1.6127e-05
40.733	1.5093e-05
40.769	1.406e-05
40.828	1.3107e-05
40.892	1.3895e-05
40.956	1.507e-05
41.026	1.576e-05
41.099	1.5414e-05
41.174	1.4701e-05
41.252	1.3411e-05
41.327	1.1514e-05
41.411	9.1439e-06
41.498	6.645e-06
41.582	4.6115e-06
41.662	3.2362e-06
41.748	2.2762e-06
41.851	1.3022e-06
41.958	2.6079e-07
42.07	-7.6412e-07
42.185	-1.3324e-06
42.293	-1.4434e-06
42.401	-1.4906e-06
42.521	-1.232e-06
42.641	-3.0997e-07
42.761	-2.1783e-07
42.906	-1.8198e-07
43.053	-4.3584e-07
43.163	-4.2818e-07
43.273	-2.1156e-07
43.406	5.206e-07
43.539	1.0698e-06
43.692	9.9858e-07
43.84	1.1868e-06
43.974	1.7789e-06
44.139	2.0432e-06
44.272	2.3124e-06
44.428	2.411e-06
44.572	2.4296e-06
44.708	2.6079e-06
44.844	2.5204e-06
45.019	2.4603e-06
45.136	2.5973e-06
45.252	2.6515e-06
45.387	2.8558e-06
45.553	2.5428e-06
45.712	2.2815e-06
45.875	2.0096e-06
46.029	1.9407e-06
46.193	1.2225e-06
46.377	8.5946e-07
46.536	8.4787e-07
46.7	1.0053e-06
46.86	1.3019e-06
47.023	1.4092e-06
47.202	1.2772e-06
47.37	8.7649e-07
47.544	4.7928e-07
47.715	3.3785e-07
47.88	5.6974e-07
48.039	7.545e-07
48.2	7.7861e-07
48.362	6.0709e-07
48.52	2.453e-07
48.678	1.8707e-07
48.837	3.9264e-07
48.995	4.7108e-07
49.152	3.7085e-07
49.266	6.4968e-07
49.38	6.9102e-07
49.546	6.6989e-07
49.719	7.2755e-07
49.897	6.7633e-07
50.081	5.1551e-07
50.249	6.7963e-07
50.42	8.6599e-07
50.579	8.5264e-07
50.713	2.9994e-07
50.847	7.3998e-07
51.018	9.7185e-07
51.191	4.7691e-07
51.348	3.1101e-07
51.492	2.6453e-06
51.652	5.4897e-06
51.83	4.9723e-06
51.975	2.9072e-06
52.124	-5.0552e-07
52.284	-6.153e-06
52.367	-9.3846e-06
52.449	-1.1529e-05
52.517	-1.3187e-05
52.646	-8.3267e-06
52.757	-9.0045e-06
52.831	-1.1699e-05
52.879	-1.5083e-05
52.928	-1.8037e-05
52.979	-2.1479e-05
53.036	-2.6107e-05
53.087	-3.4162e-05
53.146	-3.9133e-05
53.204	-3.9801e-05
53.242	-3.6524e-05
53.279	-3.3755e-05
53.311	-3.1409e-05
53.341	-2.7913e-05
53.374	-2.1639e-05
53.39	-1.7911e-05
53.405	-1.4348e-05
53.423	-1.1167e-05
53.438	-8.741e-06
53.453	-5.5483e-06
53.467	-2.8271e-06
53.537	7.5662e-07
53.578	-2.7599e-06
53.607	-4.2207e-06
53.636	-7.875e-07
53.668	4.8035e-06
53.695	7.6088e-06
53.723	7.4154e-06
53.75	4.6909e-06
53.781	-1.725e-06
53.815	-9.3258e-06
53.844	-1.3964e-05
53.871	-1.9253e-05
53.897	-2.4939e-05
53.951	-3.3432e-05
53.992	-3.3341e-05
54.033	-2.7206e-05
54.07	-1.9716e-05
54.128	-8.7851e-06
54.171	-1.2966e-06
54.206	2.7848e-06
54.24	6.2465e-06
54.28	1.1298e-05
54.305	1.3861e-05
54.331	1.3925e-05
54.354	1.3587e-05
54.378	1.2154e-05
54.407	1.0506e-05
54.462	4.3889e-06
54.5	2.9881e-06
54.539	2.1151e-06
54.575	-1.7839e-06
54.607	-3.7966e-06
54.645	-3.0618e-06
54.681	1.6428e-06
54.721	5.2192e-06
54.76	8.5151e-06
54.799	1.005e-05
54.837	1.2048e-05
54.89	1.3414e-05
54.943	1.5271e-05
54.964	1.5494e-05
54.985	1.5334e-05
55.017	1.5813e-05
55.074	1.7086e-05
55.131	1.7697e-05
55.189	1.7739e-05
55.249	1.7066e-05
55.31	1.5005e-05
55.363	1.2947e-05
55.416	1.1085e-05
55.464	9.5036e-06
55.535	6.8955e-06
55.607	4.4126e-06
55.683	2.123e-06
55.762	1.3707e-07
55.844	-1.4734e-06
55.93	-2.6785e-06
56.02	-3.4906e-06
56.115	-3.959e-06
56.215	-4.1592e-06
56.32	-4.1769e-06
56.43	-4.0941e-06
56.546	-3.9765e-06
56.668	-3.8677e-06
56.796	-3.7876e-06
56.929	-3.7369e-06
57.068	-3.704e-06
57.211	-3.6728e-06
57.358	-3.6299e-06
57.508	-3.5688e-06
57.662	-3.49e-06
57.817	-3.3986e-06
57.975	-3.3012e-06
58.134	-3.2043e-06
58.295	-3.1122e-06
58.457	-3.0205e-06
58.621	-2.8993e-06
58.785	-2.7655e-06
58.948	-2.7092e-06
59.109	-2.7108e-06
59.265	-2.6776e-06
59.435	-2.5923e-06
59.607	-2.5093e-06
59.779	-2.4451e-06
59.953	-2.4935e-06
60.128	-2.8521e-06
60.305	-3.2666e-06
60.483	-3.3278e-06
60.663	-3.0947e-06
60.844	-2.8514e-06
61.026	-2.7236e-06
61.211	-2.6927e-06
61.397	-2.7094e-06
61.584	-2.7403e-06
61.774	-2.7695e-06
61.965	-2.7917e-06
62.158	-2.8068e-06
62.353	-2.8143e-06
62.55	-2.8066e-06
62.748	-2.7642e-06
62.946	-2.5477e-06
63.147	-3.6299e-06
63.353	-5.7087e-06
63.561	-7.0354e-06
63.772	-7.6701e-06
63.985	-7.9389e-06
64.202	-8.0446e-06
64.421	-8.2184e-06
64.643	-8.4206e-06
64.869	-8.4319e-06
65.098	-8.4535e-06
65.33	-8.4942e-06
65.567	-8.216e-06
65.805	-7.4106e-06
66.05	-6.6143e-06
66.292	-6.5044e-06
66.523	-6.271e-06
66.785	-5.2542e-06
67.007	-3.3906e-06
67.225	-9.9868e-07
67.399	-1.1373e-06
67.573	-3.6874e-06
67.809	-3.7855e-06
67.949	-3.8457e-06
68.09	-3.5386e-06
68.355	-3.7445e-06
68.549	-4.6052e-06
68.743	-4.2434e-06
68.936	-2.0382e-06
69.094	-7.2406e-07
69.31	1.4491e-06
69.501	2.1303e-06
69.697	1.1482e-06
69.893	-3.8464e-07
70.091	-4.2753e-07
70.289	1.2938e-06
70.458	1.4164e-06
70.676	1.1747e-06
70.91	1.5912e-06
71.114	3.1617e-06
71.318	4.537e-06
71.504	3.3312e-06
71.67	2.7955e-06
71.901	8.9899e-07
72.135	-1.013e-06
72.359	-1.6822e-07
72.634	-3.7796e-07
72.875	-1.9916e-06
73.109	-1.399e-06
73.242	-5.5171e-07
73.375	9.1057e-07
73.535	1.8199e-06
73.671	5.7845e-07
73.786	-1.959e-06
73.941	-2.8079e-06
74.096	-3.5688e-07
74.315	1.3706e-06
74.46	-6.1015e-07
74.569	-2.216e-06
74.677	-3.7196e-06
74.83	-3.3976e-06
74.999	-3.3617e-06
75.217	-4.65e-06
75.292	-6.8589e-06
75.367	-8.7874e-06
75.461	-1.0331e-05
75.685	-5.8872e-06
75.877	1.105e-06
76.03	3.758e-06
76.133	4.0658e-06
76.235	4.7599e-06
76.352	3.5765e-06
76.546	1.9774e-06
76.655	3.6859e-06
76.764	5.8819e-06
76.902	7.734e-06
77.03	9.1207e-06
77.162	1.0796e-05
77.3	1.3321e-05
77.393	1.5462e-05
77.485	1.5526e-05
77.523	1.4841e-05
77.561	1.4324e-05
77.613	1.4267e-05
77.665	1.3989e-05
77.72	1.3977e-05
77.766	1.6027e-05
77.847	1.9312e-05
77.908	2.3315e-05
77.949	2.5484e-05
77.99	2.6849e-05
78.035	2.8698e-05
78.079	3.0281e-05
78.116	3.0923e-05
78.149	3.0159e-05
78.182	3.0717e-05
78.211	3.2816e-05
78.238	3.4602e-05
78.266	3.5624e-05
78.295	3.5974e-05
78.323	3.5231e-05
78.351	3.2598e-05
78.376	3.0919e-05
78.404	3.1654e-05
78.45	3.0832e-05
78.481	3.0245e-05
78.513	3.3256e-05
78.549	4.0625e-05
78.592	4.0602e-05
78.635	2.7882e-05
78.662	1.667e-05
78.689	8.1533e-06
78.714	5.3859e-06
78.739	4.6991e-06
78.766	6.3804e-06
78.799	1.024e-05
78.836	1.3576e-05
78.864	1.2919e-05
78.892	8.7654e-06
78.935	7.6908e-07
78.978	-2.4691e-06
79.018	-1.7559e-06
79.059	1.7297e-06
79.106	6.9551e-06
79.159	9.256e-06
79.232	3.122e-07
79.305	-1.9091e-05
79.359	-2.9613e-05
79.413	-3.609e-05
79.436	-3.5358e-05
79.46	-3.3695e-05
79.487	-3.2262e-05
79.52	-3.0134e-05
79.56	-2.4896e-05
79.599	-1.7438e-05
79.644	-1.0489e-05
79.686	-9.1953e-06
79.731	-9.9091e-06
79.762	-1.1945e-05
79.794	-1.3807e-05
79.834	-1.5222e-05
79.867	-1.74e-05
79.914	-1.7824e-05
79.961	-1.834e-05
79.998	-1.9729e-05
80.036	-2.2213e-05
80.084	-2.3142e-05
80.142	-2.3892e-05
80.192	-2.3314e-05
80.256	-2.1334e-05
80.317	-2.073e-05
80.382	-2.0015e-05
80.451	-1.9392e-05
80.522	-1.6321e-05
80.595	-1.1882e-05
80.655	-8.375e-06
80.734	-4.5896e-06
80.815	-2.0416e-06
80.9	-4.1597e-07
80.988	7.5981e-07
81.08	1.8774e-06
81.176	3.0816e-06
81.276	4.3911e-06
81.381	4.8284e-06
81.491	4.5777e-06
81.607	4.0108e-06
81.727	3.4092e-06
81.852	2.9281e-06
81.983	2.6253e-06
82.118	2.4941e-06
82.258	2.4969e-06
82.402	2.5946e-06
82.549	2.7484e-06
82.7	2.9169e-06
82.854	3.0675e-06
83.01	3.186e-06
83.168	3.2731e-06
83.328	3.335e-06
83.491	3.3778e-06
83.655	3.4064e-06
83.821	3.4253e-06
83.989	3.436e-06
84.159	3.4394e-06
84.332	3.4396e-06
84.506	3.4402e-06
84.683	3.4402e-06
84.858	3.4384e-06
85.031	3.4199e-06
85.2	3.3483e-06
85.387	3.2596e-06
85.578	3.1639e-06
85.772	3.7671e-06
85.936	4.6283e-06
86.068	5.3666e-06
86.275	5.8469e-06
86.443	6.3215e-06
86.628	6.2227e-06
86.806	5.5468e-06
87.008	5.6178e-06
87.203	5.8552e-06
87.404	5.7994e-06
87.57	6.1347e-06
87.757	6.2578e-06
87.84	6.1148e-06
87.923	5.6196e-06
88.013	5.2231e-06
88.206	4.9579e-06
88.385	4.967e-06
88.562	6.0205e-06
88.74	7.1125e-06
88.916	8.323e-06
89.06	7.8799e-06
89.205	5.5988e-06
89.353	2.7087e-06
89.502	1.6239e-06
89.641	2.0042e-06
89.766	1.9497e-06
89.961	1.2676e-06
90.113	2.3563e-06
90.265	5.269e-06
90.435	6.6241e-06
90.579	2.8107e-06
90.723	4.899e-07
90.888	1.4699e-06
91.015	3.0723e-06
91.142	4.9412e-06
91.24	6.2944e-06
91.337	6.2971e-06
91.436	7.6402e-06
91.532	8.9074e-06
91.65	7.4612e-06
91.75	5.6406e-06
91.859	5.2524e-06
91.969	4.9401e-06
92.059	6.0754e-06
92.13	8.4225e-06
92.196	1.0233e-05
92.27	1.0837e-05
92.344	1.1567e-05
92.41	1.3439e-05
92.486	1.321e-05
92.561	1.0467e-05
92.65	6.3716e-06
92.709	3.1759e-06
92.768	1.4757e-06
92.856	2.1296e-06
92.918	3.0557e-06
92.979	3.8879e-06
93.035	5.4188e-06
93.106	4.5642e-06
93.178	1.6478e-06
93.26	-3.3963e-06
93.327	-8.1584e-06
93.394	-1.2565e-05
93.479	-1.9822e-05
93.563	-2.4844e-05
93.62	-2.5364e-05
93.676	-2.4465e-05
93.714	-2.3727e-05
93.752	-2.1528e-05
93.795	-1.8998e-05
93.836	-1.6148e-05
93.892	-1.2191e-05
93.943	-9.8318e-06
93.992	-8.3866e-06
94.041	-7.4617e-06
94.09	-6.7134e-06
94.139	-5.9836e-06
94.19	-5.1674e-06
94.241	-4.2699e-06
94.292	-3.3476e-06
94.344	-2.4537e-06
94.397	-1.6191e-06
94.45	-8.5697e-07
94.505	-1.7061e-07
94.561	4.4056e-07
94.618	9.7837e-07
94.677	1.4458e-06
94.738	1.845e-06
94.8	2.1775e-06
94.865	2.444e-06
94.932	2.6455e-06
95.001	2.7843e-06
95.073	2.8641e-06
95.148	2.8907e-06
95.227	2.8706e-06
95.309	2.8117e-06
95.394	2.7259e-06
95.484	2.6411e-06
95.579	2.5899e-06
95.678	2.5847e-06
95.782	2.6199e-06
95.892	2.6919e-06
96.007	2.8003e-06
96.128	2.9335e-06
96.255	3.1036e-06
96.388	3.1884e-06
96.526	3.4109e-06
96.654	3.7389e-06
96.773	3.7946e-06
96.923	3.9396e-06
97.076	3.8921e-06
97.231	3.9067e-06
97.387	3.6645e-06
97.546	3.468e-06
97.706	3.0482e-06
97.868	2.3657e-06
98.031	2.3934e-06
98.175	2.9555e-06
98.311	3.5551e-06
98.423	3.8264e-06
98.592	3.2438e-06
98.753	2.2806e-06
98.918	1.9653e-06
99.089	1.7531e-06
99.24	2.2057e-06
99.414	3.1461e-06
99.589	2.8584e-06
99.766	1.3766e-06
99.906	3.9791e-07
100.05	1.2501e-06
100.2	2.3326e-06
100.38	4.8121e-06
100.57	6.1082e-06
100.75	5.3813e-06
100.94	3.0941e-06
101.07	1.8553e-06
101.2	1.0627e-06
101.38	1.2378e-06
101.57	2.5373e-06
101.72	2.8305e-06
101.87	3.0847e-06
102.03	2.9031e-06
102.19	1.858e-06
102.36	1.8496e-06
102.52	1.2406e-06
102.68	1.4298e-06
102.86	1.7507e-06
103.04	2.5779e-06
103.22	2.9629e-06
103.39	2.5161e-06
103.61	1.9206e-06
103.81	2.0339e-06
104.02	1.0821e-06
104.24	1.356e-06
104.47	4.6954e-07
104.68	1.2843e-06
104.91	2.1095e-06
105.14	2.0666e-06
105.38	1.482e-06
105.62	8.757e-07
105.83	6.3892e-07
106.05	6.3526e-07
106.32	1.0151e-06
106.57	9.6238e-07
106.85	1.3198e-06
107.08	1.7783e-06
107.33	1.2343e-06
107.56	3.7521e-07
107.78	-3.7248e-07
107.98	-7.652e-07
108.18	-8.4645e-07
108.39	-8.6577e-07
108.6	-6.8457e-07
108.8	-4.3141e-07
109.01	-6.4202e-07
109.22	-7.1913e-07
109.42	-9.9629e-07
109.63	-1.241e-06
109.85	-1.4071e-06
110.07	-1.4642e-06
110.29	-1.455e-06
110.52	-1.4231e-06
110.74	-1.4245e-06
110.96	-1.4966e-06
111.18	-1.6073e-06
111.4	-1.6955e-06
111.63	-1.7313e-06
111.85	-1.7169e-06
112.08	-1.654e-06
112.31	-1.532e-06
112.54	-1.3333e-06
112.77	-1.0402e-06
113	-6.7685e-07
113.24	-2.573e-07
113.47	1.822e-07
113.71	3.9074e-07
113.95	5.0706e-07
114.17	6.9703e-07
114.42	8.8869e-07
114.65	1.443e-06
114.88	2.9251e-06
115.08	6.1942e-06
115.35	6.1955e-06
115.64	5.5666e-06
115.82	4.6726e-06
116.01	3.1358e-06
116.18	6.1261e-07
116.35	-2.2706e-06
116.51	-4.4455e-06
116.65	-5.5482e-06
116.77	-6.8465e-06
116.87	-9.9374e-06
116.97	-1.1138e-05
117.02	-1.1041e-05
117.06	-1.1075e-05
117.16	-1.5049e-05
117.27	-1.782e-05
117.33	-1.7648e-05
117.39	-1.9835e-05
117.44	-2.3946e-05
117.48	-2.6893e-05
117.54	-2.8228e-05
117.59	-2.7029e-05
117.64	-2.4496e-05
117.69	-2.1739e-05
117.73	-1.9081e-05
117.78	-1.458e-05
117.81	-1.0704e-05
117.84	-8.2678e-06
117.87	-7.3152e-06
117.91	-8.639e-06
117.94	-1.1693e-05
117.99	-1.6705e-05
118.03	-1.7423e-05
118.06	-1.6102e-05
118.08	-1.5313e-05
118.12	-1.3661e-05
118.15	-1.2037e-05
118.19	-1.423e-05
118.22	-1.7811e-05
118.33	-2.6612e-05
118.37	-1.8547e-05
118.41	-7.6101e-06
118.45	-6.1821e-07
118.5	3.524e-06
118.56	6.527e-06
118.64	1.8403e-05
118.7	3.058e-05
118.76	3.8541e-05
118.85	3.361e-05
118.89	2.9988e-05
118.93	2.8754e-05
118.96	2.8446e-05
118.99	2.8442e-05
119.04	2.8452e-05
119.08	2.6527e-05
119.12	2.4897e-05
119.15	2.5499e-05
119.18	2.6727e-05
119.24	2.6652e-05
119.29	2.284e-05
119.34	1.8141e-05
119.38	1.5336e-05
119.44	1.3024e-05
119.5	1.3813e-05
119.56	1.2855e-05
119.6	1.1314e-05
119.64	1.0208e-05
119.69	9.2428e-06
119.75	7.5868e-06
119.81	5.3626e-06
119.87	2.7025e-06
119.93	1.2184e-06
119.99	7.991e-07
120.05	7.8046e-07
120.12	7.4974e-07
120.19	6.6663e-07
120.26	4.9726e-07
120.34	1.8044e-07
120.42	-1.9102e-07
120.5	-6.8441e-07
120.59	-1.2728e-06
120.69	-1.8464e-06
120.78	-2.3577e-06
120.88	-2.8306e-06
120.99	-3.2754e-06
121.1	-3.6822e-06
121.21	-4.0443e-06
121.32	-4.3577e-06
121.44	-4.6127e-06
121.56	-4.8007e-06
121.69	-4.805e-06
121.81	-4.7964e-06
121.94	-4.9862e-06
122.06	-4.9492e-06
122.2	-4.8487e-06
122.34	-4.8029e-06
122.47	-5.0235e-06
122.61	-5.3109e-06
122.73	-5.311e-06
122.89	-5.3798e-06
123.04	-5.989e-06
123.19	-6.4374e-06
123.33	-6.3121e-06
123.46	-6.2807e-06
123.6	-6.3131e-06
123.74	-6.3883e-06
123.87	-6.8122e-06
124	-5.8731e-06
124.13	-5.5976e-06
124.25	-6.0303e-06
124.38	-6.8066e-06
124.51	-6.9035e-06
124.69	-6.7642e-06
124.86	-8.2253e-06
125.02	-8.6376e-06
125.13	-8.0892e-06
125.24	-7.4949e-06
125.44	-7.8761e-06
125.61	-6.2514e-06
125.76	-3.7925e-06
125.91	-3.8034e-06
126.08	-6.357e-06
126.18	-7.3642e-06
126.28	-7.3638e-06
126.49	-6.426e-06
126.69	-3.5772e-06
126.86	-8.1782e-06
127.03	-1.0473e-05
127.2	-1.1781e-05
127.34	-1.1122e-05
127.49	-1.1703e-05
127.7	-5.2661e-06
127.89	-6.3329e-06
128.07	-7.2008e-06
128.25	-9.6974e-06
128.34	-1.0643e-05
128.44	-9.7377e-06
128.55	-8.2535e-06
128.65	-7.1946e-06
128.74	-7.7242e-06
128.85	-9.9127e-06
129.04	-7.7061e-06
129.12	-5.0675e-06
129.2	-2.4626e-06
129.28	8.9182e-07
129.42	3.8101e-06
129.47	4.1466e-06
129.52	4.5169e-06
129.58	3.4428e-06
129.65	2.7645e-07
129.72	-2.211e-06
129.78	-3.5038e-06
129.91	-5.4344e-06
130.04	-1.0109e-05
130.16	-1.5373e-05
130.42	-1.0153e-05
130.63	-6.8155e-06
130.77	-5.2878e-06
130.91	-2.9169e-06
131.04	-1.13e-06
131.15	-1.3043e-06
131.32	3.0158e-06
131.45	9.1538e-06
131.58	1.4439e-05
131.66	1.6007e-05
131.72	1.6487e-05
131.77	1.7924e-05
131.82	1.9253e-05
131.87	1.8932e-05
131.91	2.0895e-05
132.01	2.4578e-05
132.06	2.6234e-05
132.08	2.5935e-05
132.1	2.5147e-05
132.12	2.3901e-05
132.18	1.9075e-05
132.21	1.6892e-05
132.25	1.8145e-05
132.29	2.2307e-05
132.34	2.2162e-05
132.38	1.7333e-05
132.42	1.3416e-05
132.46	1.1657e-05
132.49	1.0874e-05
132.51	1.0024e-05
132.54	1.0742e-05
132.56	1.2159e-05
132.59	1.4097e-05
132.6	1.4982e-05
132.62	1.4516e-05
132.65	1.3933e-05
132.68	9.8413e-06
132.71	4.1477e-06
132.73	2.0623e-06
132.75	-1.2501e-06
132.78	-5.6952e-06
132.8	-8.5114e-06
132.83	-9.9388e-06
132.86	-1.1254e-05
132.89	-1.4098e-05
132.92	-1.6283e-05
132.94	-1.6626e-05
133.03	-4.1887e-06
133.1	-6.0124e-06
133.17	-2.0906e-05
133.23	-3.7442e-05
133.29	-4.7545e-05
133.34	-5.0365e-05
133.39	-4.8288e-05
133.43	-4.0706e-05
133.47	-3.4378e-05
133.51	-2.996e-05
133.55	-2.6421e-05
133.59	-2.5049e-05
133.63	-2.6495e-05
133.67	-2.9104e-05
133.71	-3.2107e-05
133.77	-3.3844e-05
133.82	-3.4018e-05
133.86	-3.2992e-05
133.9	-3.0459e-05
133.94	-2.7058e-05
133.98	-2.527e-05
134.03	-2.4275e-05
134.08	-2.3061e-05
134.13	-2.1524e-05
134.19	-1.9691e-05
134.25	-1.7623e-05
134.32	-1.5345e-05
134.38	-1.3451e-05
134.44	-1.1533e-05
134.51	-9.2432e-06
134.58	-7.1068e-06
134.65	-4.9883e-06
134.73	-2.9161e-06
134.8	-1.1785e-06
134.88	2.0846e-07
134.96	1.3101e-06
135.04	2.2203e-06
135.13	3.0532e-06
135.22	3.8641e-06
135.32	4.6184e-06
135.43	5.3467e-06
135.53	5.9437e-06
135.65	6.3484e-06
135.77	6.387e-06
135.89	6.2803e-06
136.02	6.4176e-06
136.15	6.5862e-06
136.28	6.5886e-06
136.41	6.5383e-06
136.54	6.5123e-06
136.68	6.5587e-06
136.82	6.3435e-06
136.96	5.9959e-06
137.1	5.8674e-06
137.24	5.8882e-06
137.39	5.9371e-06
137.53	5.6311e-06
137.68	5.2343e-06
137.83	4.6115e-06
137.97	4.2618e-06
138.12	3.7347e-06
138.27	3.3604e-06
138.42	3.2871e-06
138.58	2.9507e-06
138.72	2.9356e-06
138.88	2.666e-06
139.03	2.8214e-06
139.19	2.7038e-06
139.35	2.3332e-06
139.5	1.9691e-06
139.66	1.6354e-06
139.81	1.3908e-06
139.96	1.2268e-06
140.1	1.1108e-06
140.25	9.9739e-07
140.4	8.8055e-07
140.55	7.8827e-07
140.7	7.358e-07
140.85	7.016e-07
141	6.5911e-07
141.16	6.1846e-07
141.31	6.1483e-07
141.47	6.6062e-07
141.62	7.295e-07
141.78	7.8833e-07
141.94	8.3191e-07
142.1	8.8234e-07
142.26	9.6044e-07
142.42	1.0629e-06
142.58	1.1684e-06
142.74	1.264e-06
142.91	1.3594e-06
143.07	1.4737e-06
143.24	1.6114e-06
143.4	1.758e-06
143.57	1.8957e-06
143.74	2.0186e-06
143.9	2.1317e-06
144.07	2.2417e-06
144.24	2.3525e-06
144.41	2.4669e-06
144.58	2.5887e-06
144.76	2.7193e-06
144.93	2.8538e-06
145.1	2.9821e-06
145.28	3.0966e-06
145.45	3.1984e-06
145.63	3.2962e-06
145.8	3.3975e-06
145.98	3.5028e-06
146.16	3.6061e-06
146.34	3.7034e-06
146.52	3.8e-06
146.7	3.9025e-06
146.88	4.0079e-06
147.06	4.1063e-06
147.24	4.1822e-06
147.43	4.1999e-06
147.61	4.1208e-06
147.8	4.0047e-06
147.99	3.9921e-06
148.18	4.0564e-06
148.37	4.0796e-06
148.56	3.8798e-06
148.76	3.604e-06
148.96	3.2821e-06
149.18	2.5358e-06
149.38	3.3588e-06
149.54	4.2855e-06
149.76	5.2407e-06
150	5.1436e-06
150.2	4.0238e-06
150.39	3.5844e-06
150.58	3.5214e-06
150.76	4.2247e-06
150.97	4.9812e-06
151.24	3.3784e-06
151.48	2.003e-06
151.69	3.6038e-06
151.92	4.2876e-06
152.14	2.4245e-06
152.29	2.6759e-06
152.45	4.2461e-06
152.67	6.1058e-06
152.9	4.016e-06
153.1	2.3489e-06
153.28	2.3379e-06
153.44	2.4828e-06
153.61	3.5737e-06
153.81	5.1205e-06
153.93	5.605e-06
154.05	5.2166e-06
154.21	4.9482e-06
154.35	5.2876e-06
154.5	4.9464e-06
154.64	4.0363e-06
154.84	2.2517e-06
155.03	1.417e-06
155.2	5.8903e-06
155.43	7.4715e-06
155.63	6.529e-06
155.81	7.5617e-06
155.98	6.6999e-06
156.12	4.5977e-06
156.26	2.451e-06
156.38	1.8213e-06
156.49	2.2231e-06
156.59	3.3018e-06
156.7	4.0336e-06
156.79	4.1868e-06
156.89	3.3973e-06
156.99	1.381e-06
157.09	-1.8036e-06
157.18	-5.7491e-06
157.28	-9.9517e-06
157.37	-1.3824e-05
157.44	-1.5972e-05
157.51	-1.7287e-05
157.59	-2.0014e-05
157.64	-2.1146e-05
157.7	-2.1104e-05
157.75	-2.0349e-05
157.78	-1.9632e-05
157.81	-1.8945e-05
157.85	-1.8178e-05
157.89	-1.8265e-05
157.92	-1.8823e-05
158.02	-2.2613e-05
158.08	-2.0434e-05
158.15	-1.9283e-05
158.19	-1.8983e-05
158.22	-1.6851e-05
158.27	-1.3353e-05
158.35	-7.0171e-06
158.42	-1.8206e-06
158.49	1.5928e-06
158.55	3.4401e-06
158.6	4.2896e-06
158.66	4.5564e-06
158.72	4.4547e-06
158.77	4.2899e-06
158.83	4.2068e-06
158.89	4.1911e-06
158.94	4.211e-06
159	4.2182e-06
159.06	4.1869e-06
159.12	4.0942e-06
159.18	3.9654e-06
159.24	3.8353e-06
159.31	3.7146e-06
159.37	3.5867e-06
159.44	3.4278e-06
159.51	3.2209e-06
159.58	2.9598e-06
159.66	2.6525e-06
159.74	2.3803e-06
159.82	2.102e-06
159.89	1.9706e-06
159.98	1.7623e-06
160.07	1.5657e-06
160.16	1.4281e-06
160.26	1.3692e-06
160.36	1.3898e-06
160.47	1.4819e-06
160.58	1.63e-06
160.69	1.8074e-06
160.82	2.0038e-06
160.94	2.2268e-06
161.07	2.5065e-06
161.21	2.8652e-06
161.34	3.3172e-06
161.49	4.0663e-06
161.64	5.0522e-06
161.79	5.6405e-06
161.95	5.613e-06
162.11	5.2269e-06
162.27	4.9706e-06
162.43	5.0722e-06
162.58	5.2007e-06
162.73	5.1944e-06
162.85	5.7074e-06
162.97	6.2402e-06
163.11	6.7883e-06
163.29	7.0554e-06
163.46	7.0779e-06
163.64	7.5211e-06
163.82	7.909e-06
164	8.311e-06
164.17	8.491e-06
164.34	8.4927e-06
164.5	8.1975e-06
164.65	7.9758e-06
164.84	7.7141e-06
165.04	8.1034e-06
165.23	7.2616e-06
165.4	4.7437e-06
165.55	3.4648e-06
165.74	4.1076e-06
165.86	4.9171e-06
165.99	5.5334e-06
166.12	7.4565e-06
166.28	5.3956e-06
166.44	3.9917e-06
166.61	4.8149e-06
166.78	7.0348e-06
166.95	7.6134e-06
167.09	7.9607e-06
167.25	7.3686e-06
167.46	5.2214e-06
167.59	4.5134e-06
167.72	4.351e-06
167.96	3.386e-06
168.2	6.2523e-06
168.37	5.9894e-06
168.54	5.8642e-06
168.72	7.0325e-06
168.79	7.4029e-06
168.85	7.4819e-06
168.92	7.5134e-06
169.05	7.5773e-06
169.19	6.4822e-06
169.28	5.3839e-06
169.37	3.5325e-06
169.46	2.7386e-06
169.52	2.0209e-06
169.59	6.2865e-07
169.67	-1.3252e-06
169.73	-1.8493e-06
169.86	-1.9968e-06
169.93	-2.3873e-06
170.01	-3.5918e-06
170.11	-4.8378e-06
170.22	-4.5336e-06
170.33	-3.2857e-06
170.44	-1.6054e-06
170.58	-3.1056e-06
170.72	-6.342e-06
170.88	-1.0653e-05
171.02	-1.2322e-05
171.13	-1.6868e-05
171.24	-1.7866e-05
171.27	-1.5728e-05
171.3	-1.2047e-05
171.32	-8.8185e-06
171.38	-4.5267e-06
171.44	-3.9488e-06
171.49	-6.7639e-06
171.54	-1.3398e-05
171.59	-2.0333e-05
171.63	-2.228e-05
171.67	-1.9979e-05
171.72	-1.2812e-05
171.75	-1.0929e-05
171.8	-1.4341e-05
171.85	-1.9522e-05
171.89	-2.3399e-05
171.92	-2.4227e-05
171.95	-2.3524e-05
171.98	-2.4021e-05
172	-2.4747e-05
172.03	-2.5704e-05
172.06	-2.6334e-05
172.08	-2.6484e-05
172.11	-2.5126e-05
172.14	-2.2883e-05
172.15	-2.1344e-05
172.17	-1.9668e-05
172.19	-1.8941e-05
172.22	-1.7221e-05
172.25	-1.2498e-05
172.27	-6.4066e-06
172.31	-2.6e-06
172.36	-9.0872e-07
172.4	3.6214e-06
172.44	6.5847e-06
172.5	9.0207e-06
172.55	1.1252e-05
172.61	1.6865e-05
172.66	2.3211e-05
172.68	2.4456e-05
172.7	2.4348e-05
172.72	2.5317e-05
172.74	2.6482e-05
172.76	2.5344e-05
172.78	2.4439e-05
172.82	1.8991e-05
172.85	1.2564e-05
172.88	5.7744e-06
172.92	-1.6544e-06
172.95	-5.4877e-06
172.99	-7.2086e-06
173.02	-7.2337e-06
173.05	-7.4971e-06
173.08	-5.0537e-06
173.12	-3.0032e-06
173.15	-2.1582e-06
173.18	-2.3135e-07
173.21	2.8542e-06
173.24	8.0426e-06
173.28	1.2905e-05
173.31	1.4179e-05
173.36	1.4177e-05
173.41	1.5566e-05
173.44	1.4981e-05
173.48	1.2531e-05
173.52	1.0676e-05
173.56	1.1149e-05
173.61	1.4436e-05
173.66	1.8015e-05
173.72	1.9645e-05
173.78	1.943e-05
173.8	1.7965e-05
173.83	1.5413e-05
173.86	1.3121e-05
173.93	8.6389e-06
174	4.4439e-06
174.07	7.5954e-07
174.15	-1.0721e-06
174.23	-2.7189e-06
174.31	-4.1574e-06
174.4	-5.1858e-06
174.5	-5.8151e-06
174.59	-6.0008e-06
174.7	-6.2395e-06
174.8	-6.4311e-06
174.92	-6.3189e-06
175.04	-6.0622e-06
175.16	-5.7863e-06
175.29	-5.5241e-06
175.43	-5.2825e-06
175.57	-5.0714e-06
175.72	-4.8926e-06
175.86	-4.7391e-06
176.02	-4.6014e-06
176.17	-4.4648e-06
176.33	-4.3149e-06
176.49	-4.1567e-06
176.65	-4.0131e-06
176.81	-3.8961e-06
176.97	-3.7962e-06
177.14	-3.7014e-06
177.3	-3.6115e-06
177.47	-3.5322e-06
177.64	-3.4638e-06
177.81	-3.4039e-06
177.98	-3.3533e-06
178.15	-3.3127e-06
178.32	-3.2789e-06
178.5	-3.2485e-06
178.67	-3.2207e-06
178.85	-3.1956e-06
179.03	-3.1732e-06
179.21	-3.1523e-06
179.39	-3.1317e-06
179.58	-3.111e-06
179.76	-3.0932e-06
179.95	-3.0693e-06
180.14	-3.0668e-06
180.33	-3.1495e-06
180.52	-3.3799e-06
180.72	-3.2847e-06
180.9	-3.1949e-06
181.05	-3.3882e-06
181.25	-3.9501e-06
181.44	-4.5224e-06
181.63	-4.72e-06
181.81	-4.488e-06
182.02	-4.0127e-06
182.2	-4.151e-06
182.42	-4.2326e-06
182.61	-4.6683e-06
182.82	-5.0518e-06
183.03	-5.3833e-06
183.24	-6.2621e-06
183.43	-6.5597e-06
183.63	-5.7899e-06
183.84	-3.8696e-06
183.98	-3.2005e-06
184.11	-2.6224e-06
184.3	-2.4791e-06
184.54	-3.676e-06
184.75	-4.5287e-06
185.01	-5.2323e-06
185.23	-6.853e-06
185.5	-7.5019e-06
185.69	-7.459e-06
185.88	-6.3099e-06
186.13	-3.6395e-06
186.42	-4.9567e-06
186.66	-5.8762e-06
186.92	-1.8521e-06
187.25	-9.8122e-07
187.48	-2.9445e-06
187.71	-3.9506e-06
187.94	-6.0017e-06
188.13	-4.8759e-06
188.32	-4.4212e-06
188.48	-3.7836e-06
188.82	-2.3786e-06
189.1	-3.112e-06
189.33	-2.9316e-06
189.53	-5.1713e-06
189.68	-5.6258e-06
189.83	-5.6019e-06
190.03	-5.3181e-06
190.23	-4.7358e-06
190.32	-4.2416e-06
190.41	-3.6114e-06
190.52	-3.2774e-06
190.64	-2.6366e-06
190.95	1.7922e-06
191.22	-9.5542e-07
191.44	2.1846e-07
191.59	1.8507e-07
191.74	9.8608e-07
191.92	1.5749e-07
192.14	-6.7059e-06
192.45	-1.0156e-05
192.66	-7.4443e-06
192.86	-2.5541e-06
193.05	-1.9825e-06
193.24	-5.1718e-06
193.4	-6.8211e-06
193.57	-6.9659e-06
193.75	-7.9911e-06
193.81	-8.4483e-06
193.87	-7.6421e-06
193.94	-6.6924e-06
194.03	-4.6266e-06
194.12	-3.2529e-06
194.2	-4.6609e-06
194.29	-6.3214e-06
194.37	-5.0323e-06
194.45	-4.6591e-06
194.53	-5.0574e-06
194.61	-4.0456e-06
194.7	-3.5742e-06
194.82	-4.6598e-06
194.96	-6.0608e-06
195.05	-5.0463e-06
195.14	-3.0754e-06
195.23	-1.6008e-06
195.32	-4.7541e-07
195.41	6.1986e-07
195.56	3.5776e-06
195.7	7.9074e-06
195.83	1.262e-05
195.95	1.6934e-05
196.05	1.9367e-05
196.14	2.0335e-05
196.22	2.2478e-05
196.3	2.6212e-05
196.37	3.0779e-05
196.45	2.9616e-05
196.53	3.0925e-05
196.59	2.999e-05
196.65	2.2947e-05
196.69	1.9314e-05
196.73	1.9498e-05
196.76	2.3015e-05
196.82	2.7427e-05
196.87	2.9946e-05
196.92	2.9586e-05
196.96	2.7812e-05
197.01	2.1957e-05
197.04	1.7038e-05
197.08	1.4371e-05
197.09	1.3218e-05
197.11	1.1224e-05
197.13	9.952e-06
197.22	4.1183e-05
197.25	4.9199e-05
197.28	4.8041e-05
197.3	4.4785e-05
197.33	4.1706e-05
197.35	4.0122e-05
197.38	4.0035e-05
197.41	3.9676e-05
197.44	3.9024e-05
197.53	3.7462e-05
197.62	2.6522e-05
197.71	2.6499e-06
197.76	-8.4748e-06
197.82	-1.27e-05
197.87	-1.1211e-05
197.94	-7.5961e-06
198	-5.6258e-06
198.07	-5.8127e-06
198.12	-7.0524e-06
198.16	-6.552e-06
198.2	-5.8872e-06
198.24	-9.3838e-06
198.3	-1.1944e-05
198.34	-1.4186e-05
198.39	-1.5797e-05
198.42	-1.6732e-05
198.46	-1.8623e-05
198.51	-2.2703e-05
198.57	-2.5789e-05
198.6	-2.552e-05
198.62	-2.431e-05
198.65	-2.3273e-05
198.68	-2.2707e-05
198.7	-2.177e-05
198.73	-2.1076e-05
198.78	-1.9931e-05
198.83	-1.9138e-05
198.91	-1.6937e-05
198.98	-1.5133e-05
199.05	-1.3431e-05
199.13	-1.2513e-05
199.21	-1.1116e-05
199.29	-8.7701e-06
199.38	-7.1578e-06
199.47	-5.5653e-06
199.56	-3.9742e-06
199.66	-2.649e-06
199.77	-2.1949e-06
199.88	-2.5337e-06
199.99	-2.853e-06
200.11	-2.893e-06
200.23	-2.7884e-06
200.36	-2.6961e-06
200.49	-2.6557e-06
200.63	-2.7264e-06
200.77	-2.7098e-06
200.91	-2.6219e-06
201.06	-2.4711e-06
201.21	-2.2911e-06
201.37	-2.1288e-06
201.52	-1.9807e-06
201.68	-1.8443e-06
201.84	-1.7185e-06
202.01	-1.6039e-06
202.17	-1.5054e-06
202.34	-1.4147e-06
202.51	-1.2418e-06
202.68	-1.0428e-06
202.85	-6.6006e-07
203.03	-3.4361e-07
203.16	-6.8045e-07
203.29	-7.5345e-07
203.47	-7.1978e-07
203.66	-5.8697e-07
203.84	-4.2784e-07
204.03	-2.6083e-07
204.22	-2.9442e-07
204.42	-3.5123e-07
204.62	-1.6357e-07
204.83	9.3756e-08
205.03	2.0331e-07
205.21	2.0019e-07
205.39	1.2672e-07
205.57	7.0925e-08
205.75	1.0045e-07
205.93	1.9857e-07
206.11	3.1137e-07
206.29	3.8647e-07
206.47	3.6053e-07
206.64	2.0989e-07
206.82	8.9127e-09
206.99	-1.3012e-07
207.17	-1.8179e-07
207.34	-2.1625e-07
207.52	-3.1998e-07
207.69	-5.7001e-07
207.87	-9.3244e-07
208.04	-1.1866e-06
208.21	-1.1923e-06
208.39	-1.1127e-06
208.57	-1.2229e-06
208.75	-1.8225e-06
208.94	-2.6474e-06
209.13	-2.2405e-06
209.26	-3.8408e-07
209.4	1.864e-06
209.55	3.17e-06
209.73	3.7557e-06
209.91	4.6065e-06
210.05	5.3565e-06
210.17	8.3335e-06
210.25	1.0787e-05
210.34	1.1269e-05
210.42	1.1442e-05
210.5	1.0477e-05
210.57	1.2093e-05
210.66	1.3136e-05
210.71	1.2681e-05
210.76	1.1933e-05
210.8	1.4181e-05
210.86	1.7479e-05
210.91	1.8385e-05
210.94	1.689e-05
210.98	1.5274e-05
211.02	1.2332e-05
211.06	1.0167e-05
211.09	1.036e-05
211.12	1.1289e-05
211.14	1.2269e-05
211.16	1.2347e-05
211.17	1.266e-05
211.2	1.3477e-05
211.23	1.4939e-05
211.26	1.6346e-05
211.35	1.8499e-05
211.38	1.2973e-05
211.4	1.0112e-05
211.41	7.7978e-06
211.44	1.061e-05
211.49	2.6467e-05
211.52	3.292e-05
211.56	3.8581e-05
211.6	3.6859e-05
211.64	3.6845e-05
211.66	3.977e-05
211.71	4.483e-05
211.76	3.8426e-05
211.79	3.5251e-05
211.83	3.2091e-05
211.9	2.1576e-05
211.95	5.8055e-06
212	-1.0682e-05
212.06	-2.9299e-05
212.11	-4.0675e-05
212.19	-4.0971e-05
212.23	-3.3948e-05
212.27	-3.221e-05
212.33	-3.5164e-05
212.38	-3.7819e-05
212.43	-3.6638e-05
212.48	-3.1539e-05
212.51	-2.83e-05
212.54	-2.5425e-05
212.58	-2.3544e-05
212.62	-2.2368e-05
212.66	-1.9231e-05
212.7	-1.7672e-05
212.74	-1.7689e-05
212.78	-1.9308e-05
212.83	-2.0956e-05
212.88	-1.974e-05
212.93	-1.699e-05
212.98	-1.6044e-05
213.03	-1.4979e-05
213.09	-1.3733e-05
213.15	-1.1872e-05
213.2	-9.7096e-06
213.26	-7.461e-06
213.32	-5.3319e-06
213.38	-3.5446e-06
213.45	-1.9504e-06
213.52	-3.2757e-07
213.59	1.2719e-06
213.66	2.6919e-06
[truncated: 12,192 more rows]
