# Supplementary material for: Iterative learning control of neuronal firing based on FHN and HR models
Source: PLoS One. 2025 Jul 31;20(7):e0329380. doi: 10.1371/journal.pone.0329380 (PMC12312922; doi:10.1371/journal.pone.0329380)
Supplement: S1 File — This ZIP file contains all supplementary materials, including the raw data supporting the figures and tables presented in the article. (ZIP) [file pone.0329380.s001.zip › Supporting Information/FHN error_DC_PID.csv]

0	0
0.020969	0.010195
0.12581	0.058601
0.2339	0.10341
0.3331	0.13917
0.42606	0.1673
0.51289	0.18838
0.59266	0.20306
0.66551	0.21247
0.73266	0.21784
0.79617	0.22017
0.85712	0.22011
0.91631	0.21815
0.97441	0.21467
1.032	0.20998
1.0897	0.20433
1.148	0.19793
1.2075	0.19093
1.2691	0.18347
1.3326	0.17577
1.3954	0.16835
1.458	0.16128
1.5207	0.15462
1.5839	0.14841
1.6477	0.14267
1.7125	0.13739
1.7784	0.13257
1.8456	0.1282
1.9145	0.12426
1.9851	0.12073
2.0569	0.1176
2.1299	0.11486
2.2044	0.11244
2.2809	0.11032
2.3596	0.10845
2.4408	0.10681
2.5248	0.10538
2.6119	0.10411
2.7024	0.10301
2.7967	0.10204
2.8952	0.1012
2.9981	0.10046
3.1058	0.099813
3.2189	0.099248
3.3375	0.098756
3.4622	0.098328
3.5932	0.09796
3.7309	0.097646
3.8741	0.097385
4.0217	0.097178
4.1732	0.09702
4.3281	0.096912
4.4863	0.096851
4.6472	0.09684
4.8108	0.096877
4.9767	0.096965
5.1451	0.097104
5.3157	0.097298
5.4887	0.097549
5.664	0.09786
5.8417	0.098236
6.0221	0.09868
6.2052	0.099198
6.3913	0.099795
6.5807	0.10048
6.7736	0.10126
6.9705	0.10215
7.1718	0.10315
7.3784	0.10429
7.5903	0.10557
7.7957	0.10694
7.9964	0.1084
8.1931	0.10995
8.3863	0.11161
8.5766	0.11337
8.7642	0.11524
8.9495	0.11724
9.1328	0.11935
9.3143	0.12161
9.4943	0.12401
9.6729	0.12657
9.851	0.12932
10.029	0.13227
10.208	0.13546
10.387	0.13891
10.568	0.14266
10.75	0.14678
10.936	0.15131
11.125	0.15635
11.319	0.16203
11.521	0.16852
11.733	0.17609
11.948	0.18464
12.166	0.19429
12.378	0.20471
12.559	0.21446
12.715	0.22343
12.852	0.23171
12.976	0.23934
13.089	0.24633
13.194	0.25264
13.293	0.25819
13.386	0.26287
13.475	0.26656
13.561	0.26909
13.643	0.27029
13.723	0.26993
13.802	0.26776
13.88	0.26348
13.958	0.25673
14.036	0.24714
14.115	0.23437
14.194	0.21829
14.273	0.19921
14.349	0.17805
14.421	0.15607
14.49	0.13416
14.555	0.11282
14.618	0.092297
14.68	0.072794
14.742	0.054464
14.803	0.037447
14.865	0.021874
14.924	0.0087184
14.98	-0.0022436
15.034	-0.011488
15.086	-0.01933
15.137	-0.026
15.188	-0.031674
15.239	-0.036493
15.29	-0.040578
15.342	-0.044027
15.394	-0.046926
15.447	-0.049349
15.5	-0.051358
15.555	-0.05301
15.611	-0.054352
15.668	-0.055425
15.727	-0.056266
15.788	-0.056904
15.85	-0.057368
15.915	-0.057679
15.982	-0.057857
16.051	-0.057919
16.123	-0.057879
16.198	-0.057748
16.277	-0.057536
16.359	-0.057249
16.444	-0.056894
16.534	-0.056476
16.628	-0.055996
16.727	-0.055458
16.832	-0.054863
16.941	-0.05421
17.056	-0.053501
17.178	-0.052735
17.304	-0.051914
17.437	-0.051038
17.575	-0.050111
17.717	-0.049139
17.862	-0.048129
18.01	-0.047085
18.161	-0.04601
18.313	-0.044909
18.466	-0.043783
18.621	-0.042635
18.777	-0.041466
18.934	-0.040278
19.091	-0.039071
19.25	-0.037846
19.409	-0.036603
19.568	-0.035343
19.729	-0.034066
19.89	-0.032773
20.052	-0.031463
20.215	-0.030139
20.378	-0.028798
20.542	-0.027443
20.707	-0.026073
20.872	-0.02469
21.039	-0.023292
21.206	-0.021881
21.373	-0.020457
21.542	-0.019021
21.711	-0.017572
21.881	-0.016113
22.052	-0.014642
22.223	-0.013161
22.395	-0.01167
22.569	-0.010169
22.742	-0.0086599
22.917	-0.0071425
23.093	-0.0056176
23.269	-0.0040859
23.446	-0.0025479
23.624	-0.0010044
23.803	0.00054385
23.982	0.0020962
24.163	0.0036518
24.344	0.0052099
24.527	0.0067698
24.71	0.0083305
24.894	0.0098912
25.079	0.011451
25.265	0.013009
25.452	0.014565
25.64	0.016116
25.829	0.017663
26.019	0.019205
26.21	0.020739
26.402	0.022266
26.595	0.023784
26.79	0.025292
26.985	0.026788
27.181	0.028272
27.379	0.029743
27.578	0.031198
27.778	0.032638
27.979	0.034059
28.182	0.035462
28.385	0.036844
28.591	0.038204
28.797	0.03954
29.005	0.040851
29.215	0.042136
29.425	0.043392
29.638	0.044618
29.852	0.045812
30.068	0.046972
30.285	0.048096
30.504	0.049182
30.725	0.050227
30.948	0.05123
31.172	0.052189
31.399	0.053099
31.628	0.05396
31.859	0.054768
32.092	0.05552
32.327	0.056213
32.565	0.056843
32.805	0.057407
33.047	0.057901
33.292	0.05832
33.539	0.05866
33.788	0.058917
34.039	0.059084
34.293	0.059156
34.549	0.059128
34.808	0.058991
35.069	0.058738
35.331	0.058359
35.596	0.057842
35.864	0.05717
36.14	0.056309
36.436	0.055168
36.736	0.053754
36.979	0.052393
37.185	0.051051
37.368	0.04971
37.533	0.048362
37.684	0.047006
37.823	0.045641
37.953	0.044271
38.075	0.042897
38.19	0.041528
38.299	0.040172
38.404	0.038841
38.505	0.037553
38.602	0.036326
38.697	0.03519
38.791	0.034177
38.883	0.033333
38.976	0.032717
39.071	0.032407
39.169	0.032518
39.275	0.033227
39.399	0.034928
39.495	0.03691
39.592	0.039403
39.685	0.042179
39.785	0.045408
39.869	0.048129
39.941	0.050428
40.007	0.052455
40.071	0.054267
40.132	0.055891
40.192	0.057347
40.252	0.058653
40.311	0.059821
40.369	0.060865
40.428	0.061797
40.487	0.062628
40.547	0.063369
40.608	0.064031
40.669	0.064623
40.732	0.065152
40.796	0.065625
40.862	0.066048
40.929	0.066428
40.999	0.066768
41.071	0.067074
41.145	0.067349
41.222	0.067596
41.301	0.067819
41.384	0.068018
41.471	0.068197
41.561	0.068357
41.655	0.068498
41.753	0.068621
41.856	0.068727
41.963	0.068814
42.076	0.068884
42.194	0.068934
42.317	0.068963
42.445	0.06897
42.578	0.068954
42.716	0.068912
42.858	0.068843
43.004	0.068747
43.153	0.068621
43.305	0.068464
43.46	0.068276
43.617	0.068056
43.776	0.067803
43.938	0.067515
44.101	0.067193
44.266	0.066836
44.432	0.066442
44.601	0.066011
44.77	0.065542
44.942	0.065033
45.115	0.064484
45.29	0.063893
45.467	0.063258
45.646	0.062578
45.827	0.061851
46.01	0.061074
46.195	0.060247
46.383	0.059365
46.574	0.058426
46.767	0.057427
46.964	0.056364
47.164	0.055231
47.368	0.054024
47.576	0.052734
47.789	0.051354
48.007	0.049872
48.233	0.048273
48.466	0.046539
48.709	0.04464
48.965	0.042535
49.225	0.04027
49.471	0.038011
49.709	0.035709
49.941	0.033329
50.171	0.030837
50.4	0.028191
50.632	0.025331
50.872	0.022147
51.132	0.018409
51.389	0.014328
51.625	0.010183
51.851	0.0057985
52.086	0.00072246
52.288	-0.0041327
52.45	-0.0083653
52.589	-0.012251
52.713	-0.015888
52.826	-0.019306
52.932	-0.022499
53.032	-0.025436
53.126	-0.028063
53.218	-0.030305
53.307	-0.032055
53.394	-0.033173
53.482	-0.033468
53.571	-0.032677
53.664	-0.030413
53.765	-0.025971
53.856	-0.020247
53.946	-0.012949
54.021	-0.0059279
54.09	0.0011612
54.16	0.0084271
54.234	0.016055
54.305	0.023051
54.367	0.028689
54.424	0.033397
54.479	0.037402
54.531	0.040776
54.582	0.04363
54.631	0.04605
54.68	0.048095
54.729	0.049816
54.778	0.051252
54.828	0.052438
54.878	0.053403
54.928	0.054173
54.98	0.054771
55.032	0.055216
55.086	0.055526
55.141	0.055716
55.198	0.0558
55.256	0.05579
55.316	0.055694
55.378	0.055524
55.442	0.055284
55.509	0.054982
55.578	0.054623
55.651	0.054211
55.726	0.053748
55.805	0.053237
55.887	0.052679
55.974	0.052075
56.065	0.051425
56.161	0.050727
56.262	0.049982
56.368	0.049187
56.481	0.048341
56.599	0.047443
56.724	0.046497
56.854	0.045505
56.99	0.044469
57.13	0.043394
57.275	0.042285
57.424	0.041148
57.576	0.039987
57.73	0.038809
57.887	0.037616
58.045	0.036413
58.205	0.0352
58.367	0.03398
58.53	0.032755
58.694	0.031525
58.859	0.030292
59.026	0.029056
59.194	0.027818
59.363	0.026578
59.534	0.025338
59.706	0.024098
59.879	0.022859
60.054	0.02162
60.23	0.020384
60.407	0.01915
60.586	0.01792
60.767	0.016694
60.949	0.015472
61.132	0.014257
61.318	0.013047
61.504	0.011845
61.693	0.010651
61.884	0.0094659
62.076	0.0082909
62.27	0.0071268
62.466	0.0059746
62.665	0.0048354
62.865	0.0037103
63.068	0.0026004
63.272	0.0015069
63.48	0.00043096
63.689	-0.00062605
63.902	-0.0016628
64.117	-0.0026779
64.335	-0.0036699
64.556	-0.0046371
64.78	-0.005578
65.008	-0.0064908
65.239	-0.0073736
65.474	-0.0082245
65.714	-0.0090413
65.957	-0.0098217
66.206	-0.010563
66.46	-0.011263
66.72	-0.011918
66.986	-0.012525
67.26	-0.01308
67.543	-0.013578
67.836	-0.014014
68.142	-0.01438
68.445	-0.014653
68.747	-0.014835
69.049	-0.014927
69.35	-0.014928
69.653	-0.014836
69.956	-0.01465
70.261	-0.014368
70.567	-0.013986
70.876	-0.0135
71.187	-0.012905
71.502	-0.012194
71.821	-0.011357
72.14	-0.010403
72.456	-0.0093316
72.771	-0.0081338
73.088	-0.0067943
73.408	-0.0052867
73.735	-0.0035703
74.075	-0.0015824
74.436	0.00079163
74.803	0.0035258
75.139	0.0063731
75.459	0.0094556
75.779	0.012974
76.038	0.016219
76.297	0.019889
76.525	0.023529
76.723	0.027061
76.899	0.030535
77.059	0.033977
77.206	0.037398
77.343	0.040794
77.471	0.044152
77.591	0.04745
77.705	0.050657
77.814	0.05373
77.918	0.056612
78.019	0.059232
78.117	0.061494
78.212	0.063277
78.307	0.064424
78.402	0.064723
78.497	0.063891
78.596	0.061525
78.7	0.056999
78.819	0.049011
78.912	0.04057
79.004	0.030369
79.084	0.020472
79.158	0.010656
79.23	0.00080726
79.304	-0.0091305
79.383	-0.019447
79.458	-0.028477
79.526	-0.035928
79.589	-0.042219
79.65	-0.047516
79.708	-0.051965
79.764	-0.055741
79.82	-0.058955
79.875	-0.06169
79.931	-0.06401
79.987	-0.065968
80.043	-0.067609
80.1	-0.068971
80.158	-0.070087
80.217	-0.070986
80.278	-0.071693
80.34	-0.07223
80.404	-0.072617
80.469	-0.07287
80.537	-0.073004
80.608	-0.07303
80.681	-0.072961
80.756	-0.072804
80.835	-0.072568
80.917	-0.072258
81.003	-0.071878
81.093	-0.071434
81.186	-0.070926
81.285	-0.070357
81.388	-0.069728
81.496	-0.06904
81.609	-0.068291
81.728	-0.067484
81.853	-0.066616
81.983	-0.065691
82.118	-0.064708
82.257	-0.063673
82.401	-0.062589
82.549	-0.061461
82.7	-0.060291
82.853	-0.059084
83.009	-0.05784
83.167	-0.056563
83.328	-0.055254
83.49	-0.053913
83.654	-0.052541
83.82	-0.051139
83.989	-0.049707
84.159	-0.048243
84.331	-0.046749
84.505	-0.045223
84.682	-0.043663
84.861	-0.042071
85.042	-0.040443
85.227	-0.038778
85.414	-0.037075
85.605	-0.035331
85.8	-0.033543
85.998	-0.031708
86.202	-0.029819
86.41	-0.027871
86.626	-0.025853
86.849	-0.023752
87.083	-0.021546
87.331	-0.019205
87.563	-0.017004
87.787	-0.014884
88.003	-0.012824
88.215	-0.010811
88.422	-0.0088351
88.626	-0.0068883
88.828	-0.0049637
89.027	-0.0030546
89.225	-0.0011545
89.423	0.00074412
89.62	0.0026499
89.818	0.0045738
90.019	0.006538
90.225	0.0085698
90.438	0.010705
90.665	0.013005
90.914	0.015588
91.199	0.018644
91.405	0.020915
91.611	0.023246
91.789	0.025295
91.939	0.027038
92.071	0.028559
92.19	0.029894
92.3	0.031058
92.403	0.032048
92.5	0.032854
92.593	0.033455
92.682	0.033823
92.769	0.033919
92.855	0.033693
92.941	0.033083
93.028	0.032001
93.119	0.030327
93.217	0.027853
93.34	0.023901
93.445	0.019961
93.529	0.016632
93.616	0.013265
93.688	0.010668
93.761	0.0083412
93.825	0.0065543
93.883	0.005171
93.938	0.0040801
93.992	0.003222
94.044	0.0025572
94.095	0.0020562
94.146	0.0016954
94.197	0.0014552
94.248	0.0013194
94.3	0.0012741
94.352	0.0013073
94.405	0.0014089
94.459	0.0015703
94.513	0.001784
94.57	0.0020439
94.627	0.0023445
94.686	0.0026816
94.747	0.0030516
94.81	0.0034516
94.875	0.0038794
94.942	0.0043332
95.012	0.0048121
95.085	0.0053152
95.161	0.0058423
95.239	0.0063935
95.322	0.0069691
95.408	0.0075697
95.499	0.0081962
95.594	0.0088495
95.694	0.0095306
95.799	0.01024
95.909	0.010978
96.025	0.011742
96.146	0.012532
96.273	0.013344
96.404	0.014176
96.54	0.015023
96.679	0.01588
96.822	0.016742
96.968	0.017605
97.116	0.018465
97.266	0.019318
97.418	0.020163
97.571	0.020997
97.726	0.021818
97.881	0.022626
98.038	0.02342
98.196	0.024198
98.356	0.024959
98.516	0.025704
98.677	0.026431
98.84	0.027139
99.004	0.027829
99.169	0.028499
99.335	0.029148
99.503	0.029776
99.671	0.030382
99.842	0.030966
100.01	0.031527
100.19	0.032063
100.36	0.032574
100.54	0.03306
100.71	0.033519
100.89	0.033951
101.07	0.034354
101.26	0.034728
101.44	0.035072
101.63	0.035385
101.82	0.035665
102.01	0.035912
102.2	0.036124
102.4	0.036301
102.59	0.03644
102.79	0.036541
103	0.036602
103.2	0.036621
103.41	0.036597
103.63	0.036527
103.84	0.03641
104.07	0.036243
104.29	0.036024
104.52	0.035752
104.75	0.035425
104.99	0.03504
105.23	0.034594
105.47	0.034086
105.72	0.033511
105.97	0.032868
106.24	0.03215
106.5	0.031355
106.78	0.030474
107.06	0.029502
107.36	0.028427
107.66	0.027235
107.96	0.026033
108.24	0.024823
108.52	0.023599
108.78	0.022358
109.05	0.021099
109.3	0.019821
109.56	0.018525
109.81	0.017209
110.06	0.015875
110.31	0.014523
110.56	0.013152
110.8	0.011762
111.04	0.010354
111.29	0.0089266
111.53	0.0074745
111.78	0.0059958
112.02	0.0044884
112.27	0.0029492
112.52	0.0013741
112.77	-0.00024225
113.02	-0.0019071
113.28	-0.0036304
113.54	-0.0054255
113.81	-0.0073106
114.09	-0.009311
114.37	-0.01146
114.67	-0.013793
114.97	-0.016321
115.27	-0.018954
115.54	-0.021522
115.78	-0.023937
115.99	-0.026198
116.18	-0.02833
116.34	-0.030353
116.5	-0.032275
116.64	-0.034095
116.77	-0.035808
116.9	-0.037399
117.02	-0.038849
117.13	-0.040133
117.23	-0.041217
117.34	-0.042063
117.44	-0.042623
117.53	-0.042839
117.62	-0.042643
117.72	-0.04195
117.81	-0.040656
117.9	-0.038634
117.99	-0.035716
118.09	-0.031675
118.19	-0.026183
118.3	-0.018713
118.4	-0.010912
118.51	-0.00245
118.6	0.0055074
118.7	0.013472
118.79	0.020443
118.87	0.026014
118.94	0.030516
119.01	0.034059
119.07	0.03692
119.13	0.03925
119.19	0.041145
119.25	0.042675
119.31	0.043895
119.37	0.04485
119.43	0.045576
119.49	0.046105
119.55	0.046463
119.61	0.046673
119.67	0.046753
119.74	0.04672
119.8	0.046587
119.87	0.046367
119.94	0.046069
120.01	0.045701
120.08	0.04527
120.16	0.044781
120.24	0.044238
120.32	0.043644
120.41	0.043002
120.5	0.042312
120.59	0.041577
120.69	0.040797
120.79	0.03997
120.9	0.039098
121.01	0.038181
121.12	0.037218
121.25	0.036214
121.37	0.035173
121.5	0.034096
121.64	0.03299
121.78	0.031858
121.92	0.030705
122.06	0.029535
122.21	0.028354
122.36	0.027163
122.51	0.025967
122.66	0.024767
122.82	0.023566
122.97	0.022365
123.13	0.021166
123.28	0.01997
123.44	0.018778
123.61	0.017591
123.77	0.016411
123.93	0.015237
124.1	0.014073
124.26	0.012917
124.43	0.011772
124.6	0.010639
124.77	0.0095192
124.95	0.0084134
125.12	0.0073235
125.3	0.006251
125.48	0.0051977
125.67	0.0041653
125.85	0.0031562
126.04	0.0021726
126.24	0.0012173
126.44	0.0002934
126.64	-0.00059556
126.85	-0.0014452
127.06	-0.0022504
127.28	-0.0030045
127.52	-0.003699
127.77	-0.0043221
128.04	-0.0048458
128.3	-0.0051747
128.54	-0.0053344
128.77	-0.0053291
129	-0.0051522
129.23	-0.0047881
129.46	-0.004209
129.7	-0.003367
129.94	-0.0021629
130.22	-0.00036804
130.58	0.0028757
130.8	0.0054259
131.02	0.008507
131.21	0.011614
131.37	0.014531
131.5	0.017325
131.62	0.020014
131.73	0.022589
131.84	0.025026
131.93	0.027289
132.03	0.029325
132.11	0.031072
132.2	0.032449
132.28	0.033352
132.37	0.033655
132.45	0.03319
132.54	0.031732
132.63	0.028958
132.72	0.024353
132.84	0.017016
132.93	0.0093711
133.01	0.0018444
133.09	-0.0054754
133.16	-0.01183
133.22	-0.017423
133.28	-0.022392
133.34	-0.02681
133.39	-0.030731
133.45	-0.034202
133.5	-0.037236
133.55	-0.039889
133.6	-0.042211
133.65	-0.044243
133.7	-0.046023
133.76	-0.047581
133.81	-0.048944
133.86	-0.050136
133.91	-0.051179
133.97	-0.052092
134.02	-0.05289
134.08	-0.05359
134.14	-0.054203
134.2	-0.054742
134.26	-0.055217
134.33	-0.055637
134.39	-0.056009
134.46	-0.05634
134.53	-0.056637
134.61	-0.056904
134.69	-0.057145
134.77	-0.057364
134.85	-0.057565
134.94	-0.057749
135.03	-0.057918
135.13	-0.058073
135.24	-0.058217
135.34	-0.058348
135.46	-0.058466
135.58	-0.058572
135.7	-0.058664
135.84	-0.05874
135.97	-0.0588
136.11	-0.058841
136.26	-0.058862
136.41	-0.058862
136.56	-0.058839
136.72	-0.058793
136.87	-0.058724
137.03	-0.05863
137.19	-0.058511
137.35	-0.058368
137.52	-0.0582
137.68	-0.058006
137.84	-0.057788
138.01	-0.057543
138.17	-0.057273
138.34	-0.056977
138.51	-0.056655
138.68	-0.056306
138.85	-0.055932
139.02	-0.05553
139.19	-0.055102
139.36	-0.054648
139.53	-0.054166
139.71	-0.053658
139.88	-0.053123
140.06	-0.052561
140.23	-0.051973
140.41	-0.051357
140.59	-0.050715
140.77	-0.050045
140.95	-0.04935
141.13	-0.048627
141.31	-0.047878
141.49	-0.047103
141.67	-0.046302
141.86	-0.045475
142.04	-0.044623
142.23	-0.043745
142.42	-0.042842
142.6	-0.041914
142.79	-0.040962
142.98	-0.039986
143.17	-0.038986
143.37	-0.037963
143.56	-0.036918
143.75	-0.03585
143.95	-0.03476
144.14	-0.03365
144.34	-0.032519
144.54	-0.031368
144.74	-0.030198
144.94	-0.029009
145.14	-0.027803
145.34	-0.026579
145.54	-0.02534
145.75	-0.024085
145.95	-0.022815
146.16	-0.021533
146.37	-0.020237
146.58	-0.01893
146.79	-0.017613
147	-0.016286
147.21	-0.01495
147.42	-0.013608
147.64	-0.012259
147.85	-0.010906
148.07	-0.0095489
148.29	-0.00819
148.51	-0.0068303
148.73	-0.0054713
148.95	-0.0041145
149.17	-0.0027613
149.4	-0.0014134
149.63	-7.241e-05
149.86	0.00126
150.09	0.0025819
150.32	0.0038917
150.55	0.0051873
150.78	0.0064668
151.02	0.007728
151.26	0.0089689
151.5	0.010187
151.74	0.01138
151.98	0.012545
152.22	0.013681
152.47	0.014783
152.71	0.01585
152.96	0.01688
153.21	0.017874
153.46	0.018828
153.71	0.019741
153.96	0.020612
154.21	0.021439
154.47	0.022227
154.74	0.022984
155.03	0.023743
155.3	0.024353
155.52	0.024805
155.71	0.025146
155.88	0.025398
156.04	0.025575
156.18	0.025683
156.32	0.025722
156.44	0.025693
156.56	0.025592
156.68	0.025415
156.78	0.025156
156.89	0.024806
156.99	0.024357
157.09	0.023796
157.18	0.02311
157.28	0.022285
157.37	0.021302
157.47	0.020141
157.57	0.018781
157.67	0.017185
157.79	0.015232
157.89	0.013649
157.99	0.012179
158.08	0.010985
158.18	0.010003
158.26	0.0094294
158.34	0.0090684
158.41	0.0089203
158.47	0.0089128
158.54	0.0090076
158.6	0.0091811
158.65	0.0094165
158.71	0.0097011
158.77	0.010025
158.83	0.010381
158.88	0.010761
158.94	0.011163
159	0.01158
159.06	0.012011
159.12	0.012453
159.19	0.012904
159.25	0.013363
159.31	0.013829
159.38	0.014302
159.45	0.014781
159.52	0.015267
159.6	0.01576
159.68	0.016261
159.76	0.016769
159.84	0.017287
159.93	0.017815
160.02	0.018353
160.11	0.018902
160.21	0.019463
160.32	0.020037
160.43	0.020623
160.54	0.02122
160.66	0.021827
160.79	0.022443
160.92	0.023066
161.05	0.023691
161.19	0.024317
161.34	0.024938
161.48	0.025552
161.63	0.026154
161.79	0.026741
161.94	0.027311
162.1	0.027861
162.26	0.028388
162.42	0.028891
162.59	0.029368
162.75	0.029817
162.92	0.030236
163.09	0.030624
163.26	0.030979
163.44	0.031299
163.61	0.031582
163.79	0.031826
163.97	0.032028
164.16	0.032185
164.34	0.032295
164.53	0.032353
164.73	0.032355
164.93	0.032297
165.13	0.032173
165.34	0.031975
165.55	0.031692
165.78	0.031314
166.01	0.030821
166.26	0.030183
166.52	0.029348
166.84	0.028154
167.18	0.026623
167.46	0.025147
167.72	0.023596
167.96	0.021929
168.2	0.020118
168.43	0.018133
168.66	0.015936
168.89	0.013475
169.12	0.010667
169.36	0.0073492
169.63	0.0031732
169.92	-0.0020216
170.16	-0.0072988
170.4	-0.013047
170.57	-0.017972
170.75	-0.023479
170.9	-0.028918
171.04	-0.034071
171.16	-0.039005
171.27	-0.043737
171.37	-0.048244
171.47	-0.052473
171.57	-0.056341
171.66	-0.059732
171.75	-0.06249
171.83	-0.064398
171.92	-0.065164
172.01	-0.064376
172.11	-0.061403
172.21	-0.055002
172.29	-0.047348
172.38	-0.03755
172.45	-0.027829
172.52	-0.017952
172.58	-0.0078629
172.65	0.0024972
172.72	0.013414
172.78	0.022501
172.84	0.030205
172.9	0.036862
172.95	0.042649
173	0.047607
173.05	0.051862
173.1	0.055527
173.15	0.058686
173.2	0.061404
173.24	0.063735
173.29	0.065726
173.34	0.067417
173.39	0.068843
173.45	0.070034
173.5	0.071019
173.55	0.07182
173.61	0.072459
173.66	0.072956
173.72	0.073326
173.78	0.073584
173.85	0.073743
173.91	0.073814
173.98	0.073806
174.05	0.073727
174.12	0.073583
174.2	0.073381
174.28	0.073123
174.37	0.072814
174.45	0.072456
174.55	0.07205
174.64	0.071596
174.75	0.071095
174.86	0.070546
174.97	0.069948
175.09	0.0693
175.22	0.068603
175.35	0.067856
175.49	0.067065
175.63	0.066233
175.78	0.065362
175.93	0.064457
176.09	0.063521
176.24	0.062556
176.4	0.061565
176.56	0.06055
176.72	0.059512
176.88	0.058452
177.05	0.057371
177.21	0.05627
177.38	0.055148
177.54	0.054006
177.71	0.052845
177.88	0.051664
178.05	0.050465
178.23	0.049247
178.4	0.04801
178.58	0.046755
178.75	0.045483
178.93	0.044193
179.11	0.042886
179.29	0.041562
179.48	0.040222
179.66	0.038865
179.85	0.037494
180.03	0.036107
180.22	0.034706
180.41	0.03329
180.61	0.031861
180.8	0.03042
181	0.028966
181.2	0.0275
181.4	0.026023
181.61	0.024537
181.81	0.023041
182.02	0.021536
182.23	0.020024
182.45	0.018505
182.66	0.01698
182.88	0.01545
183.11	0.013916
183.33	0.012379
183.56	0.010841
183.79	0.0093023
184.03	0.0077641
184.27	0.0062277
184.52	0.0046945
184.77	0.0031955
185.01	0.0017485
185.25	0.00035068
185.49	-0.0009988
185.73	-0.0023006
185.97	-0.0035549
186.21	-0.004762
186.44	-0.0059216
186.68	-0.0070336
186.91	-0.0080976
187.15	-0.0091132
187.38	-0.01008
187.61	-0.010996
187.85	-0.011862
188.08	-0.012677
188.32	-0.01344
188.55	-0.014149
188.78	-0.014804
189.02	-0.015403
189.25	-0.015946
189.49	-0.01643
189.73	-0.016854
189.96	-0.017216
190.2	-0.017514
190.44	-0.017746
190.68	-0.017909
190.92	-0.017999
191.16	-0.018014
191.41	-0.017948
191.65	-0.017797
191.9	-0.01755
192.16	-0.0172
192.42	-0.016732
192.68	-0.016129
192.96	-0.015366
193.24	-0.014408
193.53	-0.013206
193.84	-0.011698
194.15	-0.0098468
194.45	-0.0077321
194.71	-0.0055112
194.94	-0.0032756
195.14	-0.0010666
195.32	0.0011387
195.48	0.0033515
195.62	0.0055738
195.76	0.0078012
195.89	0.010024
196.01	0.012228
196.12	0.014392
196.23	0.016488
196.34	0.018482
196.44	0.020327
196.54	0.021964
196.63	0.023317
196.73	0.024289
196.82	0.024748
196.92	0.024519
197.02	0.023355
197.12	0.020876
197.24	0.016305
197.33	0.011248
197.43	0.0050275
197.51	-0.0011912
197.59	-0.0075222
197.66	-0.013996
197.74	-0.020693
197.83	-0.027547
197.9	-0.033064
197.97	-0.03767
198.03	-0.041624
198.09	-0.04505
198.15	-0.047995
198.21	-0.050538
198.26	-0.052743
198.32	-0.054656
198.38	-0.056315
198.44	-0.057753
198.49	-0.058996
198.55	-0.060069
198.61	-0.060991
198.67	-0.061781
198.74	-0.062454
198.8	-0.063024
198.87	-0.063504
198.94	-0.063904
199.01	-0.064233
199.08	-0.0645
199.16	-0.06471
199.24	-0.06487
199.32	-0.064985
199.41	-0.065057
199.5	-0.065092
199.59	-0.065089
199.69	-0.065052
199.79	-0.064981
199.9	-0.064876
200.01	-0.064738
200.13	-0.064565
200.26	-0.064358
200.38	-0.064115
200.52	-0.063836
200.66	-0.06352
200.8	-0.063167
200.94	-0.062777
201.09	-0.062348
201.24	-0.061882
201.4	-0.061378
201.55	-0.060834
201.71	-0.060251
201.87	-0.059628
202.03	-0.058963
202.2	-0.058255
202.37	-0.057503
202.54	-0.056704
202.71	-0.055859
202.88	-0.054965
203.06	-0.054022
203.24	-0.053025
203.42	-0.051973
203.6	-0.050863
203.79	-0.04969
203.98	-0.048451
204.17	-0.04714
204.37	-0.045751
204.57	-0.044277
204.78	-0.042708
204.99	-0.041029
205.21	-0.039224
205.44	-0.037266
205.69	-0.035109
205.95	-0.03267
206.2	-0.030311
206.43	-0.027995
206.65	-0.025684
206.86	-0.023355
207.07	-0.020992
207.28	-0.01858
207.48	-0.016105
207.68	-0.013551
207.88	-0.010901
208.08	-0.0081322
208.28	-0.0051989
208.48	-0.0020555
208.69	0.0013628
208.9	0.0051577
209.13	0.0095007
209.39	0.01469
209.66	0.020913
209.9	0.026915
210.09	0.032159
210.25	0.036824
210.38	0.041072
210.51	0.044981
210.62	0.048578
210.72	0.051853
210.82	0.054777
210.92	0.0573
211.01	0.059354
211.09	0.060851
211.18	0.061681
211.26	0.061705
211.34	0.060747
211.42	0.058578
211.51	0.054887
211.6	0.04924
211.7	0.041055
211.81	0.030055
211.9	0.019544
211.98	0.0092782
212.05	0.00019847
212.12	-0.0076803
212.19	-0.014537
212.25	-0.020488
212.3	-0.025623
212.36	-0.02992
212.41	-0.03353
212.46	-0.036569
212.52	-0.03912
212.57	-0.041252
212.62	-0.04302
212.67	-0.044471
212.72	-0.045646
212.77	-0.04658
212.83	-0.047303
212.88	-0.047842
212.93	-0.048219
212.99	-0.048455
213.05	-0.048567
213.11	-0.048569
213.17	-0.048475
213.23	-0.048295
213.3	-0.048038
213.36	-0.047713
213.43	-0.047324
213.51	-0.046878
213.58	-0.046378
213.66	-0.045826
213.74	-0.045225
213.83	-0.044576
213.92	-0.043878
214.01	-0.043133
214.11	-0.042339
214.22	-0.041495
214.33	-0.040601
214.44	-0.039655
214.57	-0.038663
214.69	-0.037627
214.82	-0.036552
214.96	-0.035441
215.1	-0.034301
215.24	-0.033137
215.38	-0.031954
215.53	-0.030757
215.68	-0.029549
215.83	-0.028333
215.98	-0.027112
216.13	-0.025887
216.29	-0.02466
216.44	-0.023431
216.6	-0.022202
216.75	-0.020973
216.91	-0.019745
217.07	-0.018518
217.23	-0.017294
217.39	-0.016073
217.55	-0.014854
217.71	-0.01364
217.87	-0.012431
218.04	-0.011226
218.2	-0.010028
218.37	-0.0088359
218.53	-0.007651
218.7	-0.0064739
218.87	-0.0053054
219.04	-0.004146
219.21	-0.0029966
219.38	-0.0018579
219.56	-0.00073062
219.73	0.00038439
219.91	0.0014863
220.08	0.0025744
220.26	0.0036476
220.44	0.0047052
220.62	0.0057463
220.8	0.0067698
220.99	0.0077748
221.17	0.0087603
221.36	0.0097252
221.55	0.010669
221.74	0.011589
221.93	0.012486
222.12	0.013358
222.32	0.014203
222.52	0.015021
222.72	0.01581
222.92	0.016568
223.12	0.017295
223.33	0.017988
223.53	0.018646
223.75	0.019267
223.96	0.01985
224.17	0.020393
224.39	0.020892
224.62	0.021347
224.84	0.021755
225.07	0.022112
225.31	0.022417
225.54	0.022665
225.79	0.022853
226.04	0.022977
226.29	0.023031
226.56	0.02301
226.83	0.022905
227.11	0.022706
227.41	0.022399
227.72	0.021962
228.06	0.021354
228.44	0.020533
228.79	0.019615
229.12	0.018593
229.45	0.017466
229.77	0.016231
230.08	0.01492
230.38	0.013519
230.68	0.012014
230.98	0.010392
231.28	0.0086371
231.58	0.0067256
231.88	0.0046253
232.19	0.0022883
232.52	-0.00035813
232.86	-0.003421
233.22	-0.0070034
233.57	-0.010939
233.87	-0.014763
234.13	-0.018324
234.35	-0.021668
234.54	-0.024854
234.71	-0.027916
234.87	-0.03087
235.02	-0.033718
235.15	-0.036451
235.28	-0.039053
235.4	-0.041498
235.51	-0.043756
235.62	-0.045785
235.72	-0.047536
235.82	-0.048948
235.91	-0.049952
236.01	-0.05046
236.1	-0.050369
236.19	-0.049553
236.28	-0.047857
236.37	-0.045086
236.46	-0.040987
236.56	-0.035228
236.66	-0.027386
236.77	-0.017149
236.88	-0.0051433
236.98	0.0060077
237.07	0.016698
237.15	0.026123
237.23	0.034366
237.3	0.041531
237.37	0.047709
237.44	0.05288
237.5	0.057166
237.56	0.060749
237.62	0.063753
237.68	0.066269
237.74	0.068367
237.8	0.070107
237.86	0.071537
237.92	0.072698
237.98	0.073626
238.04	0.07435
238.1	0.074898
238.17	0.07529
238.23	0.075547
238.3	0.075684
238.37	0.075715
238.44	0.075653
238.51	0.075507
238.59	0.075284
238.67	0.074992
238.75	0.074636
238.84	0.074219
238.93	0.073745
239.02	0.073216
239.12	0.072632
239.22	0.071995
239.33	0.071304
239.44	0.070559
239.56	0.069761
239.69	0.06891
239.81	0.068006
239.95	0.067053
240.08	0.066055
240.22	0.065015
240.37	0.063937
240.51	0.062823
240.66	0.061677
240.81	0.060502
240.97	0.059301
241.12	0.058074
241.28	0.056824
241.44	0.055551
241.59	0.054256
241.75	0.052939
241.92	0.051602
242.08	0.050244
242.24	0.048866
242.41	0.047467
242.58	0.046048
242.75	0.044608
242.92	0.043148
243.09	0.041668
243.26	0.040167
243.44	0.038645
243.61	0.037102
243.79	0.035537
243.97	0.033951
244.16	0.032342
244.34	0.030709
244.53	0.029053
244.72	0.027371
244.92	0.025663
245.11	0.023925
245.31	0.022157
245.52	0.020354
245.73	0.018513
245.95	0.016627
246.17	0.01469
246.4	0.01269
246.64	0.010612
246.89	0.0085289
247.13	0.006527
247.36	0.0045787
247.59	0.0026624
247.82	0.00075676
248.05	-0.0011655
248.29	-0.003156
248.56	-0.0053162
248.82	-0.0074212
249.06	-0.009387
249.3	-0.01134
249.48	-0.01277
249.66	-0.014181
249.82	-0.015418
249.96	-0.016446
250.09	-0.017314
250.2	-0.018043
250.3	-0.018641
250.4	-0.019106
250.5	-0.019432
250.59	-0.019605
250.68	-0.019606
250.77	-0.019411
250.85	-0.018987
250.94	-0.018291
251.04	-0.017265
251.14	-0.015795
251.23	-0.014122
251.33	-0.012282
251.41	-0.010687
251.5	-0.0091611
251.57	-0.0078622
251.65	-0.0067789
251.72	-0.0060828
251.78	-0.005604
251.83	-0.0052755
251.88	-0.0050659
251.93	-0.0049547
251.98	-0.0049261
252.03	-0.0049677
252.08	-0.0050694
252.13	-0.0052227
252.18	-0.0054205
252.24	-0.0056568
252.29	-0.0059266
252.34	-0.0062257
252.39	-0.0065506
252.45	-0.0068985
252.51	-0.007267
252.56	-0.0076545
252.62	-0.0080594
252.68	-0.008481
252.75	-0.0089186
252.81	-0.0093719
252.88	-0.0098411
252.95	-0.010326
253.03	-0.010828
253.1	-0.011347
253.18	-0.011885
253.27	-0.012442
253.36	-0.01302
253.45	-0.013619
253.55	-0.014242
253.65	-0.01489
253.76	-0.015562
253.87	-0.016258
253.99	-0.016979
254.12	-0.017723
254.25	-0.018488
254.39	-0.01927
254.53	-0.020064
254.67	-0.020867
254.82	-0.021672
254.97	-0.022475
255.13	-0.023273
255.29	-0.024062
255.45	-0.02484
255.61	-0.025605
255.77	-0.026355
255.93	-0.027089
256.09	-0.027806
256.26	-0.028506
256.43	-0.029187
256.6	-0.029849
256.77	-0.03049
256.94	-0.031111
257.11	-0.031711
257.28	-0.032289
257.46	-0.032844
257.63	-0.033375
257.81	-0.033882
257.99	-0.034364
258.17	-0.03482
258.35	-0.03525
258.54	-0.035652
258.72	-0.036026
258.91	-0.036371
259.1	-0.036687
259.29	-0.036971
259.48	-0.037224
259.68	-0.037444
259.87	-0.037631
260.07	-0.037783
260.27	-0.0379
260.48	-0.03798
260.68	-0.038022
260.89	-0.038026
261.09	-0.03799
261.3	-0.037915
261.51	-0.037799
261.73	-0.037642
261.94	-0.037444
262.15	-0.037204
262.37	-0.036922
262.59	-0.036598
262.81	-0.03623
263.03	-0.035819
263.25	-0.035366
263.47	-0.034868
263.7	-0.034327
263.92	-0.033743
264.15	-0.033115
264.38	-0.032444
264.61	-0.031729
264.84	-0.030971
265.07	-0.030171
265.3	-0.029327
265.54	-0.028442
265.77	-0.027514
266.01	-0.026545
266.25	-0.025535
266.49	-0.024484
266.73	-0.023394
266.97	-0.022263
267.22	-0.021094
267.46	-0.019886
267.71	-0.018641
267.95	-0.017358
268.2	-0.016037
268.45	-0.014681
268.7	-0.013288
268.95	-0.011859
269.2	-0.010394
269.46	-0.0088939
269.71	-0.007358
269.96	-0.0057861
270.22	-0.0041778
270.47	-0.0025323
270.73	-0.00084857
270.98	0.00087496
271.24	0.0026405
271.49	0.0044511
271.74	0.0063135
272	0.0082406
272.25	0.010243
272.5	0.012338
272.75	0.01455
273.01	0.016922
273.27	0.019542
273.56	0.022664
273.81	0.025546
274.02	0.028212
274.2	0.030744
274.37	0.03318
274.52	0.035537
274.66	0.037821
274.79	0.040027
274.91	0.042141
275.03	0.044143
275.14	0.046004
275.25	0.047686
275.35	0.049141
275.45	0.050304
275.55	0.051098
275.64	0.051419
275.74	0.051138
275.83	0.050081
275.93	0.048014
276.03	0.044596
276.14	0.039222
276.25	0.032358
276.33	0.025877
276.42	0.018677
276.5	0.01153
276.57	0.0044212
276.66	-0.0027616
276.75	-0.010607
276.83	-0.016387
276.89	-0.020899
276.96	-0.024521
277.02	-0.027489
277.07	-0.029946
277.13	-0.03198
277.19	-0.033656
277.24	-0.035024
277.3	-0.036124
277.35	-0.036991
277.41	-0.037653
277.47	-0.038136
277.53	-0.038461
277.59	-0.038647
277.65	-0.03871
277.71	-0.038666
277.78	-0.038524
277.84	-0.038297
277.91	-0.037993
277.98	-0.037619
278.06	-0.037181
278.13	-0.036684
278.21	-0.036132
278.3	-0.035528
278.38	-0.034874
278.47	-0.034171
278.57	-0.03342
278.67	-0.032622
278.77	-0.031777
278.88	-0.030884
279	-0.029943
279.12	-0.028954
279.25	-0.027924
279.38	-0.026855
279.52	-0.025752
279.66	-0.024618
279.8	-0.02346
279.95	-0.022281
280.1	-0.021087
280.25	-0.019881
280.41	-0.018669
280.57	-0.017452
280.73	-0.016234
280.89	-0.015016
281.06	-0.0138
281.22	-0.012587
281.39	-0.01138
281.56	-0.010179
281.74	-0.0089845
281.91	-0.0077989
282.09	-0.006623
282.27	-0.0054579
282.45	-0.0043048
282.63	-0.0031651
282.82	-0.0020401
283.01	-0.00093137
283.21	0.00015953
283.41	0.0012309
283.61	0.0022809
283.82	0.0033075
284.04	0.0043088
284.26	0.0052826
284.5	0.0062273
284.75	0.007143
285	0.0079543
285.24	0.0086265
285.47	0.009177
285.7	0.0096125
285.92	0.0099356
286.14	0.010145
286.35	0.010239
286.56	0.010209
286.78	0.010048
286.99	0.0097411
287.2	0.0092694
287.42	0.0086034
287.64	0.0076969
287.87	0.0064654
288.13	0.0047116
288.47	0.0016628
288.71	-0.0011541
288.95	-0.0046268
289.15	-0.0080486
289.31	-0.011229
289.44	-0.014287
289.57	-0.01726
289.68	-0.020146
289.79	-0.022925
289.88	-0.025558
289.98	-0.027988
290.07	-0.030141
290.16	-0.031914
290.25	-0.03317
290.33	-0.033727
290.42	-0.033329
290.52	-0.031594
290.62	-0.027811
290.71	-0.022918
290.8	-0.016533
290.87	-0.010107
290.94	-0.0034739
291.01	0.0034257
291.08	0.010724
291.15	0.017673
291.21	0.023433
291.27	0.028364
291.33	0.032665
291.38	0.036439
291.43	0.039742
291.48	0.042621
291.53	0.045138
291.58	0.047341
291.63	0.04927
291.68	0.050958
291.73	0.052433
291.78	0.053722
291.83	0.054847
291.89	0.055826
291.94	0.056678
292	0.057419
292.05	0.058061
292.11	0.058619
292.17	0.059101
292.24	0.059519
292.3	0.059881
292.37	0.060193
292.44	0.060463
292.51	0.060695
292.59	0.060895
292.67	0.061067
292.75	0.061214
292.84	0.061338
292.93	0.061441
293.03	0.061525
293.13	0.061591
293.24	0.061639
293.35	0.061668
293.47	0.061679
293.59	0.06167
293.72	0.061641
293.86	0.061589
294	0.061514
294.14	0.061416
294.29	0.061292
294.44	0.061142
294.6	0.060967
294.76	0.060765
294.91	0.060536
295.07	0.06028
295.24	0.059998
295.4	0.059688
295.56	0.05935
295.73	0.058985
295.9	0.058592
296.06	0.05817
296.23	0.05772
296.4	0.05724
296.58	0.056732
296.75	0.056193
296.92	0.055625
297.1	0.055027
297.28	0.054398
297.46	0.053738
297.64	0.053047
297.82	0.052325
298	0.051571
298.19	0.050785
298.38	0.049967
298.57	0.049117
298.76	0.048234
298.95	0.047318
299.14	0.04637
299.34	0.045388
299.54	0.044372
299.74	0.043323
299.94	0.042241
300.15	0.041124
[truncated: 206,907 more rows]
