# Supplementary material for: Iterative learning control of neuronal firing based on FHN and HR models
Source: PLoS One. 2025 Jul 31;20(7):e0329380. doi: 10.1371/journal.pone.0329380 (PMC12312922; doi:10.1371/journal.pone.0329380)
Supplement: S1 File — This ZIP file contains all supplementary materials, including the raw data supporting the figures and tables presented in the article. (ZIP) [file pone.0329380.s001.zip › Supporting Information/HR error_AC_iteration_20.csv]

0	0
0.0017862	0.0040091
0.0055153	0.0079601
0.0071579	0.0083051
0.0088004	0.0081117
0.0098508	0.0077283
0.010901	0.0071879
0.012026	0.0064794
0.013007	0.0057813
0.013647	0.005299
0.014287	0.0048035
0.015054	0.0042011
0.01786	0.0019415
0.01946	0.00066645
0.02052	-0.00014882
0.021581	-0.00092955
0.022686	-0.0016981
0.024227	-0.0026834
0.025582	-0.0034632
0.026894	-0.0041369
0.030409	-0.005547
0.033924	-0.0063988
0.036082	-0.0066684
0.03824	-0.0067641
0.041198	-0.0066425
0.043093	-0.0064349
0.044988	-0.006144
0.047934	-0.0055578
0.050458	-0.0049522
0.052591	-0.0043867
0.055468	-0.0035709
0.058346	-0.0027251
0.060757	-0.0020148
0.062408	-0.0015366
0.064058	-0.0010688
0.065912	-0.00056205
0.068556	0.00011928
0.071772	0.00086703
0.075516	0.0016228
0.078965	0.0022059
0.082607	0.0026988
0.089453	0.0033001
0.095577	0.0035055
0.10108	0.0034563
0.10316	0.0033877
0.10524	0.0032961
0.10729	0.0031865
0.11432	0.0026954
0.11705	0.0024691
0.11979	0.0022281
0.12269	0.0019631
0.1259	0.0016627
0.1291	0.0013583
0.13214	0.0010704
0.14494	-3.3831e-05
0.15779	-0.00083735
0.16772	-0.0012178
0.17765	-0.0014028
0.18498	-0.0014297
0.19232	-0.0013798
0.2005	-0.0012546
0.21292	-0.00097282
0.22727	-0.00059396
0.23817	-0.0003061
0.24562	-0.00012743
0.25308	3.0887e-05
0.26197	0.00018867
0.27067	0.00030899
0.27938	0.00039438
0.29986	0.00047115
0.31753	0.00043531
0.33085	0.00036899
0.34416	0.00028451
0.35996	0.00017658
0.37576	7.6228e-05
0.39823	-3.4909e-05
0.42388	-0.00010831
0.45062	-0.0001297
0.4729	-0.00011785
0.49968	-8.516e-05
0.51929	-5.7165e-05
0.5389	-3.0349e-05
0.56576	-9.4417e-07
0.59537	1.841e-05
0.63034	2.6517e-05
0.6665	2.3309e-05
0.69995	1.555e-05
0.74018	5.5588e-06
0.78198	-2.099e-06
0.82523	-6.0567e-06
0.87002	-6.7794e-06
0.91614	-5.5401e-06
0.9623	-3.7498e-06
1.01	-2.2499e-06
1.0609	-1.4583e-06
1.1111	-1.3644e-06
1.1613	-1.5803e-06
1.2128	-1.9081e-06
1.2778	-2.5456e-06
1.3298	-3.3229e-06
1.4045	-2.6776e-06
1.4818	-1.8941e-06
1.5628	-1.363e-06
1.6411	-1.6547e-06
1.7244	-1.5081e-06
1.782	-1.5671e-06
1.8396	-1.005e-06
1.9076	-1.0966e-06
1.9669	-1.6153e-06
2.0574	-1.3881e-06
2.1393	-7.2315e-07
2.2174	-3.2339e-08
2.2943	9.7523e-07
2.3733	2.3053e-06
2.4646	3.6724e-06
2.5241	4.9823e-06
2.5835	4.9663e-06
2.6341	4.7786e-06
2.6838	3.1818e-06
2.7167	3.06e-06
2.7497	3.814e-06
2.787	4.7978e-06
2.8258	4.9273e-06
2.8616	6.5262e-06
2.8953	8.1464e-06
2.9257	7.2602e-06
2.9507	5.9367e-06
2.9829	6.7128e-06
3.0143	7.136e-06
3.0359	4.7587e-06
3.0524	2.9839e-06
3.0689	2.6507e-06
3.0912	2.6316e-06
3.1177	2.5203e-06
3.1436	4.0748e-06
3.1678	4.476e-06
3.1914	2.2264e-06
3.2161	1.1193e-06
3.24	1.5359e-06
3.2642	2.1646e-06
3.2873	2.6313e-06
3.3102	2.5842e-06
3.3332	1.7754e-06
3.3564	2.6362e-07
3.3795	-1.5802e-06
3.4026	-3.3443e-06
3.4257	-4.7297e-06
3.4489	-5.6336e-06
3.4724	-6.1401e-06
3.4961	-6.5199e-06
3.5201	-7.1048e-06
3.5445	-7.5377e-06
3.5693	-7.5162e-06
3.5945	-7.928e-06
3.6202	-8.7672e-06
3.6463	-9.0575e-06
3.6729	-7.1547e-06
3.6902	-5.4059e-06
3.7075	-3.8285e-06
3.7322	-1.7474e-06
3.7599	4.0451e-07
3.7876	2.229e-06
3.8159	3.4948e-06
3.8446	5.3063e-06
3.8714	6.3799e-06
3.8819	6.1688e-06
3.8923	6.0126e-06
3.9015	5.6788e-06
3.9124	5.2003e-06
3.9233	5.1727e-06
3.9331	5.8891e-06
3.9457	6.8602e-06
3.9572	7.9439e-06
3.9715	7.8835e-06
3.9831	6.102e-06
3.9966	6.6337e-06
4.0073	9.3225e-06
4.0181	1.1108e-05
4.0276	1.2468e-05
4.0372	1.1975e-05
4.0508	9.4673e-06
4.0661	4.8621e-06
4.082	1.2023e-06
4.0924	-1.9968e-06
4.1029	-5.2661e-06
4.1138	-7.3318e-06
4.1272	-7.94e-06
4.1496	-8.1719e-06
4.1711	-8.9495e-06
4.1946	-1.0257e-05
4.2147	-9.8029e-06
4.232	-9.5981e-06
4.2494	-9.932e-06
4.2649	-9.9967e-06
4.2792	-9.3496e-06
4.2934	-7.2377e-06
4.3059	-5.7496e-06
4.3199	-3.8496e-06
4.3302	-3.2009e-06
4.3405	-2.7787e-06
4.3525	-2.9775e-06
4.3678	-3.9563e-06
4.3831	-4.3501e-06
4.3985	-4.4417e-06
4.414	-4.3044e-06
4.4292	-4.186e-06
4.4439	-3.8213e-06
4.4586	-3.6696e-06
4.4739	-3.2113e-06
4.4865	-2.7247e-06
4.4992	-2.6185e-06
4.5152	-2.3828e-06
4.531	-2.1488e-06
4.5469	-1.9468e-06
4.5633	-1.79e-06
4.5803	-1.5856e-06
4.5979	-1.3212e-06
4.6161	-1.0377e-06
4.6352	-7.7574e-07
4.6551	-5.5087e-07
4.6758	-3.5047e-07
4.6972	-1.5074e-07
4.7195	6.6024e-08
4.7427	3.0727e-07
4.7669	5.7225e-07
4.7925	8.5081e-07
4.8194	1.1255e-06
4.848	1.3944e-06
4.8779	1.6838e-06
4.9094	1.9938e-06
4.9427	2.2671e-06
4.9778	2.5055e-06
5.0151	2.7078e-06
5.0527	2.6418e-06
5.0894	3.0552e-06
5.124	3.2719e-06
5.1629	3.0665e-06
5.1989	2.9701e-06
5.2386	2.9726e-06
5.273	2.8602e-06
5.312	2.7311e-06
5.3467	2.5744e-06
5.3824	2.4588e-06
5.4179	2.3683e-06
5.4532	2.2798e-06
5.4886	2.2118e-06
5.524	2.1494e-06
5.5597	2.1226e-06
5.5956	2.0854e-06
5.6318	2.0645e-06
5.6682	2.0028e-06
5.7049	1.9469e-06
5.7421	1.9036e-06
5.7796	1.865e-06
5.8175	1.8259e-06
5.8556	1.7872e-06
5.8941	1.7451e-06
5.9328	1.6971e-06
5.9718	1.6472e-06
6.011	1.5971e-06
6.0506	1.549e-06
6.0904	1.5078e-06
6.1305	1.4781e-06
6.1709	1.4455e-06
6.2116	1.4106e-06
6.2527	1.3755e-06
6.2941	1.3316e-06
6.3358	1.2944e-06
6.3779	1.2773e-06
6.4203	1.2666e-06
6.4631	1.2276e-06
6.5064	1.1677e-06
6.55	1.1277e-06
6.594	1.1161e-06
6.6383	1.1012e-06
6.6832	1.0646e-06
6.7285	1.0268e-06
6.7742	1.0041e-06
6.8204	9.8687e-07
6.8671	9.6169e-07
6.9144	9.2878e-07
6.9621	8.9678e-07
7.0104	8.6923e-07
7.0592	8.4167e-07
7.1087	8.2022e-07
7.1587	8.1535e-07
7.2094	7.9055e-07
7.2609	7.3072e-07
7.3131	6.913e-07
7.3659	6.9051e-07
7.4194	6.9306e-07
7.474	6.4322e-07
7.5297	6.175e-07
7.586	6.0267e-07
7.6436	5.8364e-07
7.7023	5.5128e-07
7.7625	5.1562e-07
7.824	4.8711e-07
7.8873	4.5329e-07
7.9526	4.3074e-07
8.0201	4.1753e-07
8.0907	3.6284e-07
8.1669	2.3818e-07
8.2451	1.9117e-07
8.3225	1.4181e-07
8.3882	2.0731e-07
8.4649	1.9351e-07
8.5405	1.7197e-07
8.6156	1.2673e-07
8.6901	7.033e-08
8.764	1.8672e-08
8.8344	1.0253e-08
8.9007	3.4168e-09
8.9651	-6.2677e-09
9.0283	-1.8108e-08
9.0905	-3.1148e-08
9.1519	-4.42e-08
9.2126	-5.6581e-08
9.2727	-6.7876e-08
9.3321	-7.8164e-08
9.3911	-8.7511e-08
9.4495	-9.5001e-08
9.5075	-9.8506e-08
9.565	-9.9758e-08
9.6222	-1.0239e-07
9.6789	-1.0762e-07
9.7353	-1.1433e-07
9.7913	-1.2102e-07
9.847	-1.2689e-07
9.9024	-1.3183e-07
9.9574	-1.3594e-07
10.012	-1.3947e-07
10.067	-1.4304e-07
10.121	-1.4736e-07
10.175	-1.5235e-07
10.228	-1.5707e-07
10.282	-1.6096e-07
10.335	-1.6457e-07
10.388	-1.6867e-07
10.44	-1.7327e-07
10.493	-1.779e-07
10.545	-1.824e-07
10.597	-1.8693e-07
10.649	-1.9156e-07
10.7	-1.962e-07
10.751	-2.0089e-07
10.802	-2.0605e-07
10.853	-2.1186e-07
10.904	-2.176e-07
10.954	-2.2267e-07
11.004	-2.2755e-07
11.054	-2.3324e-07
11.104	-2.3998e-07
11.153	-2.4719e-07
11.203	-2.5398e-07
11.252	-2.6015e-07
11.301	-2.6625e-07
11.35	-2.7262e-07
11.398	-2.7937e-07
11.446	-2.8697e-07
11.495	-2.953e-07
11.543	-3.0346e-07
11.59	-3.1151e-07
11.638	-3.1995e-07
11.685	-3.2798e-07
11.732	-3.3454e-07
11.779	-3.4034e-07
11.826	-3.4808e-07
11.873	-3.5984e-07
11.919	-3.7288e-07
11.965	-3.814e-07
12.011	-3.8496e-07
12.057	-3.8955e-07
12.103	-3.9797e-07
12.149	-4.0701e-07
12.194	-4.1473e-07
12.239	-4.221e-07
12.284	-4.279e-07
12.329	-4.3013e-07
12.374	-4.3094e-07
12.418	-4.3393e-07
12.462	-4.3771e-07
12.506	-4.3723e-07
12.55	-4.3033e-07
12.594	-4.1902e-07
12.638	-4.048e-07
12.681	-3.8605e-07
12.725	-3.6108e-07
12.768	-3.3037e-07
12.811	-2.9256e-07
12.854	-2.4081e-07
12.897	-1.6797e-07
12.94	-7.4619e-08
12.982	3.4099e-08
13.024	1.6041e-07
13.067	3.1629e-07
13.109	5.1266e-07
13.15	7.5304e-07
13.192	1.0521e-06
13.233	1.4296e-06
13.274	1.8157e-06
13.315	2.4048e-06
13.359	3.2474e-06
13.391	3.7787e-06
13.422	3.6873e-06
13.447	3.2706e-06
13.473	2.5483e-06
13.509	3.84e-06
13.541	4.4652e-06
13.591	4.0575e-06
13.637	6.1555e-06
13.669	5.288e-06
13.692	4.6666e-06
13.716	3.1329e-06
13.738	2.8737e-06
13.763	2.6888e-07
13.78	2.1728e-07
13.797	3.4052e-06
13.814	8.1783e-06
13.832	1.0177e-05
13.845	1.0461e-05
13.857	9.5626e-06
13.873	7.5807e-06
13.893	5.2875e-06
13.907	2.5748e-06
13.92	1.8741e-06
13.936	3.1869e-06
13.951	6.1939e-06
13.964	8.1663e-06
13.978	6.6145e-06
13.99	4.5472e-06
14.002	5.1402e-06
14.015	7.0683e-06
14.029	9.2779e-06
14.044	1.0935e-05
14.057	9.0892e-06
14.072	2.8952e-06
14.087	2.7538e-06
14.104	6.9071e-06
14.121	7.9226e-06
14.136	8.0206e-06
14.152	5.9602e-06
14.168	4.6929e-06
14.189	4.4776e-07
14.208	-4.014e-06
14.227	-8.0249e-06
14.247	-1.1058e-05
14.267	-1.2756e-05
14.287	-1.2927e-05
14.307	-1.2128e-05
14.328	-1.2009e-05
14.348	-1.5443e-05
14.363	-1.5999e-05
14.377	-1.5484e-05
14.386	-1.3922e-05
14.394	-1.2777e-05
14.403	-1.2329e-05
14.415	-1.2854e-05
14.428	-1.2073e-05
14.441	-1.1531e-05
14.455	-9.4762e-06
14.467	-7.956e-06
14.476	-6.4115e-06
14.492	-3.2099e-06
14.503	-2.3644e-06
14.515	6.5497e-07
14.528	2.1266e-06
14.543	3.5874e-06
14.558	4.108e-07
14.575	-4.4458e-06
14.594	-1.0275e-05
14.615	-1.1372e-05
14.634	-9.4182e-06
14.654	-9.6393e-06
14.671	-1.062e-05
14.696	-1.1944e-05
14.722	-1.4176e-05
14.731	-1.5508e-05
14.74	-1.6359e-05
14.749	-1.5484e-05
14.765	-1.113e-05
14.781	-4.4542e-06
14.792	-1.4437e-07
14.802	2.6104e-06
14.81	5.007e-06
14.817	6.9476e-06
14.826	1.2495e-05
14.835	1.9138e-05
14.844	2.6451e-05
14.851	3.2046e-05
14.866	4.0235e-05
14.874	4.0555e-05
14.883	3.9873e-05
14.889	4.131e-05
14.897	4.468e-05
14.905	4.7176e-05
14.912	4.9415e-05
14.918	5.1109e-05
14.924	5.1949e-05
14.93	5.1925e-05
14.934	5.0883e-05
14.938	4.8427e-05
14.941	4.5334e-05
14.961	3.3355e-05
14.972	3.124e-05
14.983	2.9745e-05
14.992	2.7277e-05
15.002	2.4855e-05
15.013	2.0375e-05
15.033	9.4103e-06
15.05	-2.2776e-06
15.066	-1.3885e-05
15.082	-2.2351e-05
15.096	-2.6118e-05
15.11	-3.0814e-05
15.118	-3.2891e-05
15.127	-3.3676e-05
15.136	-3.3982e-05
15.147	-3.2628e-05
15.158	-3.1591e-05
15.169	-2.9569e-05
15.178	-2.8304e-05
15.19	-2.6729e-05
15.202	-2.5364e-05
15.212	-2.5167e-05
15.222	-2.3304e-05
15.236	-1.9497e-05
15.246	-1.6913e-05
15.257	-1.6022e-05
15.268	-1.5253e-05
15.278	-1.4206e-05
15.289	-1.2116e-05
15.297	-1.0647e-05
15.308	-9.4507e-06
15.316	-8.9923e-06
15.325	-8.8109e-06
15.335	-8.652e-06
15.346	-9.0581e-06
15.359	-9.2255e-06
15.372	-9.1887e-06
15.386	-8.7219e-06
15.4	-8.1742e-06
15.415	-7.9156e-06
15.43	-7.524e-06
15.446	-6.7692e-06
15.462	-5.9861e-06
15.479	-4.8583e-06
15.497	-3.5098e-06
15.514	-2.2831e-06
15.533	-1.3129e-06
15.552	-5.6543e-07
15.571	2.8352e-08
15.592	5.2621e-07
15.613	1.0121e-06
15.636	1.6766e-06
15.656	2.2228e-06
15.675	3.0669e-06
15.699	3.7953e-06
15.727	4.2614e-06
15.755	4.4978e-06
15.786	4.032e-06
15.809	3.5879e-06
15.833	2.9322e-06
15.86	1.7123e-06
15.886	1.8017e-06
15.912	2.7708e-06
15.938	4.7394e-06
15.964	5.5223e-06
15.989	6.0637e-06
16.016	6.3255e-06
16.042	5.9419e-06
16.068	5.5589e-06
16.093	5.3051e-06
16.118	4.6873e-06
16.145	4.2517e-06
16.172	4.1804e-06
16.199	4.2543e-06
16.229	4.2444e-06
16.256	4.0666e-06
16.282	3.9386e-06
16.308	4.0814e-06
16.334	4.2362e-06
16.362	4.0424e-06
16.39	3.8944e-06
16.419	3.9715e-06
16.447	3.9681e-06
16.475	3.7973e-06
16.503	3.5383e-06
16.531	3.2924e-06
16.559	3.0559e-06
16.588	2.8607e-06
16.617	2.7476e-06
16.645	2.7699e-06
16.674	2.9707e-06
16.703	3.3236e-06
16.732	3.5567e-06
16.762	3.5712e-06
16.791	2.9329e-06
16.822	2.1685e-06
16.853	2.0606e-06
16.883	2.2196e-06
16.914	2.0553e-06
16.935	2.235e-06
16.956	2.3358e-06
16.987	2.6448e-06
17.018	2.6908e-06
17.05	2.6675e-06
17.077	2.5783e-06
17.109	2.3639e-06
17.139	2.0857e-06
17.17	1.7835e-06
17.205	1.5064e-06
17.238	1.6592e-06
17.27	1.6701e-06
17.306	1.5936e-06
17.341	1.3598e-06
17.375	1.9544e-06
17.41	2.533e-06
17.446	2.1785e-06
17.479	1.9861e-06
17.513	2.2808e-06
17.548	2.2046e-06
17.585	1.8455e-06
17.618	1.348e-06
17.65	1.5385e-06
17.678	1.8569e-06
17.715	1.8744e-06
17.755	1.8161e-06
17.792	1.7141e-06
17.83	1.578e-06
17.867	1.812e-06
17.903	1.5898e-06
17.945	1.4126e-06
17.984	1.226e-06
18.023	8.608e-07
18.067	7.1597e-07
18.108	9.62e-07
18.156	1.5136e-06
18.198	1.3607e-06
18.249	1.4571e-06
18.291	1.1205e-06
18.328	9.078e-07
18.374	1.0463e-06
18.417	1.3386e-06
18.46	1.5155e-06
18.506	1.9094e-06
18.552	1.7638e-06
18.605	1.637e-06
18.665	1.3303e-06
18.705	1.2859e-06
18.745	1.3288e-06
18.805	1.4131e-06
18.862	1.5004e-06
18.922	1.2348e-06
18.97	9.5317e-07
19.03	7.426e-07
19.089	9.0651e-07
19.148	1.1262e-06
19.207	1.1528e-06
19.255	1.0663e-06
19.311	9.961e-07
19.364	9.0505e-07
19.417	8.2727e-07
19.469	7.5537e-07
19.52	6.8645e-07
19.57	6.2451e-07
19.62	5.693e-07
19.669	5.1749e-07
19.717	4.6883e-07
19.766	4.2497e-07
19.813	3.8442e-07
19.861	3.4368e-07
19.908	3.0185e-07
19.955	2.6029e-07
20.002	2.2954e-07
20.047	2.0461e-07
20.09	1.7831e-07
20.135	1.5011e-07
20.18	1.25e-07
20.225	1.1172e-07
20.269	9.6222e-08
20.314	7.9342e-08
20.358	6.0052e-08
20.403	4.5997e-08
20.447	3.8354e-08
20.492	3.2626e-08
20.536	2.8492e-08
20.579	2.2117e-08
20.622	1.1469e-08
20.665	-1.4894e-09
20.707	-1.2477e-08
20.75	-1.9918e-08
20.793	-2.5182e-08
20.835	-3.0192e-08
20.878	-3.6054e-08
20.921	-4.3495e-08
20.963	-5.116e-08
21.005	-5.5124e-08
21.047	-5.3559e-08
21.089	-4.9407e-08
21.131	-4.6171e-08
21.173	-4.3888e-08
21.215	-4.0504e-08
21.257	-3.4096e-08
21.298	-2.2798e-08
21.34	-5.9461e-09
21.381	1.4261e-08
21.422	3.7265e-08
21.464	7.0936e-08
21.505	1.2037e-07
21.545	1.7627e-07
21.586	2.4858e-07
21.626	3.3887e-07
21.666	4.7084e-07
21.706	6.3638e-07
21.747	7.1313e-07
21.789	6.5027e-07
21.831	5.165e-07
21.869	5.2849e-07
21.908	4.1621e-07
21.946	4.0422e-07
21.983	1.1002e-06
22.019	1.5217e-06
22.055	1.2004e-06
22.073	1.0025e-06
22.091	1.0427e-06
22.11	1.3274e-06
22.141	2.5501e-06
22.172	3.7237e-06
22.201	4.3175e-06
22.23	4.8071e-06
22.272	3.2781e-06
22.298	3.7712e-06
22.324	1.8989e-06
22.351	2.1046e-06
22.365	1.869e-06
22.379	2.4812e-06
22.395	3.6105e-06
22.409	5.1677e-06
22.443	6.6016e-06
22.472	6.6347e-06
22.489	5.7777e-06
22.507	5.1319e-06
22.531	4.9023e-06
22.553	5.2397e-06
22.571	3.7575e-06
22.579	2.6822e-06
22.587	1.8157e-06
22.596	1.6275e-06
22.622	4.1288e-06
22.642	4.8001e-06
22.661	6.0623e-06
22.676	4.7269e-06
22.691	4.2281e-06
22.703	7.3143e-06
22.715	1.2507e-05
22.733	2.0017e-05
22.751	2.2884e-05
22.765	2.1062e-05
22.781	1.715e-05
22.794	1.4955e-05
22.816	8.3528e-06
22.835	3.8935e-06
22.854	3.7725e-07
22.873	-2.5247e-06
22.893	-4.9478e-06
22.913	-6.9608e-06
22.933	-8.9128e-06
22.953	-1.0311e-05
22.966	-1.0776e-05
22.98	-1.0981e-05
22.995	-1.1765e-05
23.008	-1.1932e-05
23.028	-1.1418e-05
23.049	-1.3011e-05
23.065	-1.4377e-05
23.077	-1.4276e-05
23.09	-1.4702e-05
23.104	-1.3535e-05
23.117	-1.0888e-05
23.14	-7.1517e-06
23.162	-4.021e-06
23.181	-3.2855e-06
23.199	-2.4632e-06
23.218	-3.5089e-06
23.233	-7.2688e-06
23.248	-1.083e-05
23.273	-1.1999e-05
23.294	-9.2434e-06
23.313	-5.3854e-06
23.331	-3.4429e-06
23.356	-3.189e-06
23.375	-5.4231e-06
23.394	-7.5071e-06
23.413	-7.6975e-06
23.426	-6.7793e-06
23.439	-4.4349e-06
23.45	-7.7481e-07
23.466	6.1931e-06
23.481	1.4004e-05
23.494	1.8699e-05
23.506	2.2152e-05
23.516	2.8378e-05
23.526	3.4708e-05
23.536	3.8934e-05
23.547	3.8216e-05
23.559	3.7071e-05
23.572	4.0052e-05
23.6	4.2351e-05
23.612	3.9597e-05
23.623	3.1337e-05
23.638	1.7547e-05
23.652	1.0393e-05
23.67	4.557e-06
23.689	-4.2955e-06
23.708	-1.5152e-05
23.723	-2.3578e-05
23.739	-2.8815e-05
23.757	-3.078e-05
23.772	-3.2495e-05
23.785	-3.2111e-05
23.797	-3.2316e-05
23.808	-3.3229e-05
23.821	-2.9412e-05
23.831	-2.5049e-05
23.841	-2.2633e-05
23.853	-2.0625e-05
23.864	-1.9754e-05
23.875	-1.77e-05
23.889	-1.443e-05
23.903	-1.1158e-05
23.915	-1.0149e-05
23.924	-1.0224e-05
23.934	-1.0494e-05
23.946	-1.024e-05
23.959	-1.0005e-05
23.973	-8.751e-06
23.986	-7.0272e-06
24	-6.2194e-06
24.015	-5.7308e-06
24.03	-4.9334e-06
24.046	-4.1533e-06
24.061	-3.5023e-06
24.075	-3.0061e-06
24.09	-2.6779e-06
24.106	-2.5177e-06
24.123	-2.3599e-06
24.141	-2.1229e-06
24.159	-1.7838e-06
24.177	-1.3726e-06
24.196	-9.2702e-07
24.216	-4.7096e-07
24.237	-1.4615e-08
24.258	4.3746e-07
24.281	8.807e-07
24.304	1.3202e-06
24.327	1.792e-06
24.352	2.3578e-06
24.378	3.1392e-06
24.408	4.0949e-06
24.438	4.7169e-06
24.467	4.9008e-06
24.497	4.738e-06
24.525	4.5257e-06
24.552	3.9721e-06
24.58	4.0819e-06
24.611	4.7381e-06
24.642	5.1273e-06
24.67	4.7311e-06
24.698	3.589e-06
24.725	3.3258e-06
24.752	4.1483e-06
24.779	4.3628e-06
24.807	4.0953e-06
24.835	3.7308e-06
24.863	3.4372e-06
24.892	3.0708e-06
24.92	2.8196e-06
24.948	2.8837e-06
24.976	2.9793e-06
25.005	2.7594e-06
25.033	2.7252e-06
25.056	3.3184e-06
25.078	3.5287e-06
25.114	3.31e-06
25.137	3.0672e-06
25.16	2.6774e-06
25.191	2.5341e-06
25.226	2.6839e-06
25.257	2.966e-06
25.287	3.5402e-06
25.318	2.6137e-06
25.349	2.0285e-06
25.375	1.9906e-06
25.402	2.0714e-06
25.44	2.0416e-06
25.476	1.9971e-06
25.501	2.379e-06
25.527	2.6992e-06
25.559	2.6729e-06
25.596	2.591e-06
25.632	2.4842e-06
25.669	2.4557e-06
25.705	2.4107e-06
25.742	2.8199e-06
25.776	2.5504e-06
25.813	1.9467e-06
25.849	1.4629e-06
25.884	1.1571e-06
25.918	1.4042e-06
25.946	1.6646e-06
25.974	2.1154e-06
26.008	2.1468e-06
26.051	2.1243e-06
26.087	1.7448e-06
26.124	1.6381e-06
26.164	1.7431e-06
26.204	1.7574e-06
26.246	1.6477e-06
26.281	1.4803e-06
26.32	1.458e-06
26.362	1.4675e-06
26.397	1.7526e-06
26.427	1.9319e-06
26.466	1.8645e-06
26.504	1.8091e-06
26.542	1.7156e-06
26.576	1.6634e-06
26.632	1.9457e-06
26.675	2.0411e-06
26.718	2.1266e-06
26.754	2.0652e-06
26.798	2.0894e-06
26.845	2.0212e-06
26.892	1.9912e-06
26.94	1.9917e-06
26.989	2.0413e-06
27.039	2.041e-06
27.089	2.0001e-06
27.141	1.9336e-06
27.193	1.8775e-06
27.247	1.915e-06
27.301	2.0022e-06
27.358	2.0264e-06
27.416	1.8169e-06
27.477	1.6291e-06
27.539	1.2677e-06
27.586	1.1758e-06
27.634	1.2793e-06
27.676	1.3808e-06
27.718	1.3748e-06
27.779	1.4225e-06
27.84	1.4588e-06
27.901	1.3618e-06
27.962	1.2022e-06
28.023	1.0727e-06
28.083	9.0144e-07
28.131	9.3027e-07
28.179	8.3313e-07
28.235	8.211e-07
28.291	7.9202e-07
28.347	7.4504e-07
28.401	8.3985e-07
28.456	8.9291e-07
28.51	9.0764e-07
28.563	8.9686e-07
28.616	8.5546e-07
28.669	7.5777e-07
28.722	7.1146e-07
28.774	7.2735e-07
28.826	6.9837e-07
28.877	6.7712e-07
28.928	6.584e-07
28.98	6.1057e-07
29.031	5.4647e-07
29.082	5.3769e-07
29.133	5.6347e-07
29.183	5.3923e-07
29.234	5.0034e-07
29.284	4.6362e-07
29.335	4.3393e-07
29.385	4.6994e-07
29.436	4.9529e-07
29.485	5.3649e-07
29.533	5.3555e-07
29.581	5.1842e-07
29.632	5.0007e-07
29.682	4.8186e-07
29.73	4.7383e-07
29.777	4.6503e-07
29.825	4.3891e-07
29.875	4.0445e-07
29.924	3.7365e-07
29.971	3.6293e-07
30.016	4.0539e-07
30.062	4.4131e-07
30.112	4.7228e-07
30.162	4.3602e-07
30.209	4.6712e-07
30.253	4.8475e-07
30.304	4.7638e-07
30.354	4.4514e-07
30.406	5.2064e-07
30.457	6.0327e-07
30.506	6.0775e-07
30.557	5.5923e-07
30.608	4.1775e-07
30.66	2.5905e-07
30.713	1.4614e-07
30.767	2.2704e-07
30.822	4.9209e-07
30.874	5.4907e-07
30.926	6.3742e-07
30.981	7.7385e-07
31.035	8.1095e-07
31.09	5.5055e-07
31.149	4.5941e-07
31.2	3.2828e-07
31.255	3.0949e-07
31.314	1.3943e-07
31.372	-1.5946e-08
31.423	-2.206e-07
31.474	-4.4448e-07
31.524	-6.2061e-07
31.568	-7.2534e-07
31.608	-7.2524e-07
31.645	-6.5161e-07
31.679	-6.6328e-07
31.711	-8.2904e-07
31.742	-9.6108e-07
31.771	-8.0604e-07
31.8	-3.2865e-07
31.827	-1.5089e-07
31.853	-5.5014e-07
31.879	-1.5051e-06
31.904	-1.952e-06
31.93	-2.0488e-06
31.956	-1.4786e-06
31.987	-1.6573e-06
32.016	-1.3896e-06
32.041	-7.4017e-07
32.064	-1.5841e-07
32.086	3.0011e-07
32.108	5.6507e-07
32.129	5.325e-07
32.15	2.1294e-07
32.17	-2.0749e-07
32.191	-4.8547e-07
32.212	-5.021e-07
32.233	-2.3683e-07
32.254	3.1599e-07
32.275	1.0443e-06
32.296	1.7285e-06
32.318	2.2366e-06
32.341	2.4955e-06
32.363	2.4272e-06
32.386	2.2234e-06
32.41	2.3102e-06
32.434	2.6855e-06
32.459	2.5841e-06
32.484	1.197e-06
32.51	-1.3896e-06
32.536	-4.1172e-06
32.562	-5.6587e-06
32.589	-5.5954e-06
32.616	-5.03e-06
32.644	-5.163e-06
32.673	-5.6607e-06
32.702	-5.6826e-06
32.732	-4.225e-06
32.75	-1.2418e-06
32.767	2.2709e-06
32.783	4.6616e-06
32.796	4.8733e-06
32.825	1.6429e-06
32.842	6.9911e-07
32.859	-2.5621e-06
32.884	-1.0383e-05
32.908	-1.3996e-05
32.929	-1.3654e-05
32.947	-1.111e-05
32.97	-5.7898e-06
32.99	-2.5561e-06
33.007	-1.0559e-06
33.024	-1.1214e-07
33.039	5.4456e-07
33.054	8.8469e-07
33.069	1.0953e-06
33.083	1.3704e-06
33.097	1.9233e-06
33.111	2.8807e-06
33.125	3.7873e-06
33.139	4.1919e-06
33.153	4.106e-06
33.167	3.7395e-06
33.182	3.3272e-06
33.196	2.89e-06
33.211	2.3402e-06
33.226	1.7622e-06
33.241	1.2882e-06
33.256	9.4719e-07
33.272	7.6173e-07
33.288	7.0514e-07
33.304	6.6242e-07
33.321	5.5567e-07
33.338	4.3036e-07
33.356	3.6826e-07
33.374	3.9544e-07
33.393	4.758e-07
33.413	5.5424e-07
33.433	5.9637e-07
33.454	5.8685e-07
33.475	5.2816e-07
33.498	4.2789e-07
33.522	2.9815e-07
33.546	1.5053e-07
33.572	-6.2399e-09
33.599	-1.425e-07
33.627	-2.1692e-07
33.657	-2.3527e-07
33.688	-2.532e-07
33.722	-2.9292e-07
33.757	-3.7362e-07
33.795	-3.5635e-07
33.835	-2.2768e-07
33.874	-3.1107e-07
33.915	-4.0543e-07
33.95	-4.9986e-07
33.983	-6.0138e-07
34.024	-7.462e-07
34.07	-7.9256e-07
34.108	-1.0872e-06
34.149	-1.0214e-06
34.201	-9.029e-07
34.243	-7.3635e-07
34.289	-6.2328e-07
34.335	-6.1233e-07
34.38	-6.4877e-07
34.427	-6.7925e-07
34.474	-6.8514e-07
34.521	-6.9521e-07
34.569	-7.1217e-07
34.617	-7.519e-07
34.665	-6.5595e-07
34.714	-6.3918e-07
34.763	-6.2016e-07
34.813	-5.8215e-07
34.863	-5.472e-07
34.913	-5.1832e-07
34.964	-4.9183e-07
35.015	-4.649e-07
35.067	-4.3691e-07
35.12	-4.1024e-07
35.172	-3.908e-07
35.225	-3.7762e-07
35.279	-3.5691e-07
35.333	-3.2546e-07
35.388	-2.9813e-07
35.444	-2.8142e-07
35.499	-2.6773e-07
35.556	-2.5035e-07
35.613	-2.2962e-07
35.671	-2.0592e-07
35.729	-1.7523e-07
35.788	-1.4867e-07
35.847	-1.4955e-07
35.907	-1.5196e-07
35.968	-1.4542e-07
36.03	-1.2845e-07
36.092	-1.1195e-07
36.155	-1.0278e-07
36.219	-1.011e-07
36.284	-8.4605e-08
36.35	-9.178e-08
36.416	-1.0963e-07
36.483	-1.1571e-07
36.551	-1.0281e-07
36.621	-9.9718e-08
36.691	-1.0176e-07
36.762	-1.0173e-07
36.834	-9.488e-08
36.908	-8.687e-08
36.984	-8.5406e-08
37.062	-8.5712e-08
37.144	-8.7398e-08
37.227	-8.6611e-08
37.308	-8.4116e-08
37.39	-8.2652e-08
37.474	-8.1486e-08
37.56	-7.9097e-08
37.648	-7.5069e-08
37.738	-7.0228e-08
37.831	-6.4177e-08
37.923	-5.7141e-08
38.013	-5.2797e-08
38.107	-5.0266e-08
38.236	-4.5899e-08
38.365	-5.8312e-08
38.457	-6.7779e-08
38.549	-7.5933e-08
38.663	-8.6028e-08
38.751	-9.512e-08
38.839	-9.7091e-08
38.928	-9.5273e-08
39.018	-9.2277e-08
39.107	-1.0275e-07
39.199	-1.0543e-07
39.286	-1.0502e-07
39.373	-1.0565e-07
39.46	-1.0622e-07
39.544	-1.0622e-07
39.628	-1.0725e-07
39.71	-1.0809e-07
39.791	-1.0828e-07
39.871	-1.0966e-07
39.951	-1.1141e-07
40.031	-1.1239e-07
40.111	-1.1473e-07
40.19	-1.1963e-07
40.268	-1.2604e-07
40.344	-1.3359e-07
40.417	-1.4003e-07
40.491	-1.438e-07
40.568	-1.4807e-07
40.645	-1.5182e-07
40.722	-1.5511e-07
40.799	-1.5857e-07
40.875	-1.6247e-07
40.951	-1.669e-07
41.027	-1.7096e-07
41.103	-1.7437e-07
41.178	-1.7731e-07
41.253	-1.8006e-07
41.328	-1.8274e-07
41.402	-1.8534e-07
41.477	-1.8788e-07
41.551	-1.9035e-07
41.625	-1.9272e-07
41.699	-1.9491e-07
41.773	-1.9689e-07
41.846	-1.9879e-07
41.92	-2.0068e-07
41.993	-2.0244e-07
42.066	-2.0391e-07
42.139	-2.0514e-07
42.212	-2.064e-07
42.284	-2.0775e-07
42.357	-2.0885e-07
42.429	-2.0962e-07
42.502	-2.104e-07
42.574	-2.1136e-07
42.646	-2.1221e-07
42.717	-2.1268e-07
42.789	-2.1295e-07
42.861	-2.1333e-07
42.932	-2.1387e-07
43.004	-2.1424e-07
43.075	-2.143e-07
43.146	-2.1423e-07
43.217	-2.1409e-07
43.288	-2.14e-07
43.358	-2.1405e-07
43.429	-2.137e-07
43.5	-2.1305e-07
43.57	-2.1362e-07
43.64	-2.1465e-07
43.71	-2.1398e-07
43.78	-2.1407e-07
43.85	-2.1693e-07
43.92	-2.1783e-07
43.99	-2.1692e-07
44.06	-2.1667e-07
44.129	-2.1671e-07
44.199	-2.1677e-07
44.268	-2.169e-07
44.337	-2.1709e-07
44.407	-2.1726e-07
44.476	-2.1734e-07
44.545	-2.1735e-07
44.614	-2.1742e-07
44.682	-2.1764e-07
44.751	-2.1782e-07
44.82	-2.1772e-07
44.888	-2.1731e-07
44.957	-2.1694e-07
45.025	-2.1693e-07
45.094	-2.1688e-07
45.162	-2.1663e-07
45.23	-2.1636e-07
45.298	-2.1587e-07
45.366	-2.1485e-07
45.434	-2.1306e-07
45.502	-2.1129e-07
45.57	-2.0941e-07
45.638	-2.0617e-07
45.706	-2.043e-07
45.774	-2.0107e-07
45.842	-1.9675e-07
45.909	-1.9501e-07
45.977	-1.8636e-07
46.045	-1.9068e-07
46.113	-1.9468e-07
46.18	-2.0145e-07
46.247	-2.0179e-07
46.313	-2.0114e-07
46.38	-2.0023e-07
46.447	-1.9925e-07
46.514	-1.9806e-07
46.582	-1.9674e-07
46.649	-1.9555e-07
46.716	-1.9434e-07
46.783	-1.9278e-07
46.85	-1.9063e-07
46.918	-1.8859e-07
46.985	-1.8662e-07
47.052	-1.8369e-07
47.12	-1.7971e-07
47.188	-1.7541e-07
47.255	-1.7096e-07
47.323	-1.6349e-07
47.391	-1.6494e-07
47.454	-1.7545e-07
47.517	-1.7587e-07
47.579	-1.7133e-07
47.648	-1.6753e-07
47.715	-1.6161e-07
47.782	-1.5758e-07
47.849	-1.5755e-07
47.915	-1.6227e-07
47.978	-1.6275e-07
48.04	-1.6033e-07
48.105	-1.5645e-07
48.17	-1.5363e-07
48.234	-1.5109e-07
48.298	-1.4875e-07
48.362	-1.465e-07
48.425	-1.443e-07
48.488	-1.4212e-07
48.55	-1.3996e-07
48.613	-1.3784e-07
48.675	-1.3575e-07
48.736	-1.3369e-07
48.798	-1.3166e-07
48.859	-1.2965e-07
48.92	-1.2767e-07
48.98	-1.2572e-07
49.041	-1.2379e-07
49.101	-1.2189e-07
49.161	-1.2001e-07
49.22	-1.1815e-07
49.28	-1.1631e-07
49.339	-1.145e-07
49.398	-1.127e-07
49.457	-1.1093e-07
49.515	-1.0917e-07
49.573	-1.0744e-07
49.631	-1.0572e-07
49.689	-1.0403e-07
49.747	-1.0235e-07
49.805	-1.0069e-07
49.862	-9.9042e-08
49.919	-9.7414e-08
49.976	-9.5803e-08
50.033	-9.4208e-08
50.089	-9.2628e-08
50.146	-9.1065e-08
50.202	-8.9516e-08
50.258	-8.7983e-08
50.314	-8.6465e-08
50.369	-8.4961e-08
50.425	-8.3471e-08
50.48	-8.1996e-08
50.536	-8.0535e-08
50.591	-7.9087e-08
50.646	-7.7653e-08
50.701	-7.6232e-08
50.755	-7.4825e-08
50.81	-7.3431e-08
50.864	-7.205e-08
50.918	-7.0682e-08
50.973	-6.9326e-08
51.027	-6.7983e-08
51.081	-6.6653e-08
51.134	-6.5335e-08
51.188	-6.4029e-08
51.242	-6.2736e-08
51.295	-6.1455e-08
51.348	-6.0186e-08
51.402	-5.8929e-08
51.455	-5.7684e-08
51.508	-5.645e-08
51.561	-5.5229e-08
51.613	-5.402e-08
51.666	-5.2822e-08
51.719	-5.1637e-08
51.771	-5.0462e-08
51.823	-4.9299e-08
51.876	-4.8148e-08
51.928	-4.7009e-08
51.98	-4.5881e-08
52.032	-4.4765e-08
52.084	-4.366e-08
52.136	-4.2565e-08
52.188	-4.1481e-08
52.239	-4.041e-08
52.291	-3.9357e-08
52.343	-3.8317e-08
52.394	-3.7282e-08
52.446	-3.6254e-08
52.497	-3.5239e-08
52.548	-3.424e-08
52.599	-3.3251e-08
52.65	-3.2273e-08
52.702	-3.1306e-08
52.753	-3.0352e-08
52.803	-2.941e-08
52.854	-2.8479e-08
52.905	-2.756e-08
52.956	-2.6652e-08
53.007	-2.5756e-08
53.057	-2.4872e-08
53.108	-2.3999e-08
53.158	-2.3138e-08
53.209	-2.2289e-08
53.259	-2.1452e-08
53.31	-2.0627e-08
53.36	-1.9814e-08
53.41	-1.9012e-08
53.46	-1.8222e-08
53.511	-1.7445e-08
53.561	-1.6679e-08
53.611	-1.5927e-08
53.661	-1.5186e-08
53.711	-1.4457e-08
53.761	-1.3741e-08
53.811	-1.3038e-08
53.861	-1.2347e-08
53.911	-1.1667e-08
53.961	-1.0999e-08
54.01	-1.0345e-08
54.06	-9.7034e-09
54.11	-9.0764e-09
54.16	-8.4643e-09
54.209	-7.8614e-09
54.259	-7.2639e-09
54.309	-6.6751e-09
54.358	-6.1003e-09
54.408	-5.5419e-09
54.457	-4.9999e-09
54.507	-4.4717e-09
54.556	-3.9544e-09
54.606	-3.449e-09
54.655	-2.958e-09
54.705	-2.4811e-09
54.754	-2.018e-09
54.804	-1.5726e-09
54.853	-1.1474e-09
54.902	-7.4185e-10
54.952	-3.5945e-10
55.001	-6.1422e-12
55.05	3.2575e-10
55.1	6.4816e-10
55.149	9.517e-10
55.198	1.2161e-09
55.248	1.4203e-09
55.297	1.5722e-09
55.346	1.7763e-09
55.396	2.1423e-09
55.445	2.4804e-09
55.494	2.5844e-09
55.543	2.8189e-09
55.593	3.2778e-09
55.642	3.5245e-09
55.691	3.4796e-09
55.74	3.4087e-09
55.79	3.3368e-09
55.839	3.1186e-09
55.888	2.7416e-09
55.937	2.1277e-09
55.987	1.6041e-09
56.036	9.8304e-10
56.085	-1.1913e-10
56.134	-7.6448e-10
56.184	-1.8635e-09
56.233	-3.816e-09
56.282	-5.0888e-09
56.332	-7.73e-09
56.381	-1.152e-08
56.43	-1.513e-08
56.479	-1.7739e-08
56.527	-1.3554e-08
56.572	-8.7076e-09
56.618	-2.6497e-09
56.664	-3.6191e-09
56.71	-6.7346e-09
56.76	-7.3993e-09
56.809	-1.0628e-08
56.858	-1.4524e-08
56.908	-2.0143e-08
56.957	-2.0231e-08
57.004	-1.8194e-08
57.049	-1.4047e-08
57.094	-1.1271e-08
57.14	-5.2559e-09
57.185	-1.6743e-09
57.232	-2.2212e-09
57.281	-2.067e-09
57.33	-3.601e-09
57.379	-5.7776e-09
57.428	-8.6899e-09
57.477	-1.1258e-08
57.526	-1.4282e-08
57.574	-1.8069e-08
57.623	-2.1996e-08
57.672	-2.8326e-08
57.721	-3.1084e-08
57.768	-3.1207e-08
57.814	-3.0434e-08
57.859	-3.0455e-08
57.904	-3.0412e-08
57.951	-3.062e-08
58	-2.9809e-08
58.048	-2.757e-08
58.095	-2.4339e-08
58.141	-1.9392e-08
58.186	-1.5424e-08
58.23	-1.6817e-08
58.278	-1.7023e-08
58.327	-1.8128e-08
58.375	-2.0211e-08
58.424	-2.2286e-08
58.472	-2.4632e-08
58.521	-2.746e-08
58.569	-3.0856e-08
58.617	-3.4319e-08
58.666	-3.4073e-08
58.712	-3.1867e-08
58.757	-2.8153e-08
58.802	-2.5137e-08
58.847	-2.1528e-08
58.892	-2.1996e-08
58.94	-2.1867e-08
58.988	-2.2319e-08
59.037	-2.3086e-08
59.085	-2.3921e-08
59.133	-2.4785e-08
59.181	-2.5692e-08
59.23	-2.663e-08
59.278	-2.7602e-08
59.326	-2.8599e-08
59.374	-2.9605e-08
59.422	-3.0663e-08
59.471	-3.177e-08
59.519	-3.2878e-08
59.567	-3.3932e-08
59.615	-3.4796e-08
59.663	-3.5606e-08
59.711	-3.6721e-08
59.759	-3.8034e-08
59.807	-3.9401e-08
59.856	-4.0957e-08
59.904	-4.2491e-08
59.952	-4.4026e-08
60	-4.5893e-08
60.048	-4.7728e-08
60.096	-4.9559e-08
60.144	-5.173e-08
60.192	-5.3698e-08
60.24	-5.5929e-08
60.288	-5.8112e-08
60.336	-5.8903e-08
60.383	-5.8587e-08
60.429	-5.7681e-08
60.475	-5.6681e-08
60.52	-5.5771e-08
60.566	-5.5527e-08
60.612	-5.6491e-08
60.66	-5.793e-08
60.708	-5.9092e-08
60.755	-6.0262e-08
60.803	-6.1436e-08
60.851	-6.2623e-08
60.899	-6.3825e-08
60.947	-6.5062e-08
60.995	-6.632e-08
61.043	-6.7574e-08
61.091	-6.883e-08
61.139	-7.0081e-08
61.187	-7.1324e-08
61.234	-7.2586e-08
61.282	-7.3878e-08
61.33	-7.5173e-08
61.378	-7.6474e-08
61.426	-7.7789e-08
61.474	-7.9078e-08
61.522	-8.0335e-08
61.569	-8.1602e-08
61.617	-8.289e-08
61.665	-8.4166e-08
61.713	-8.5433e-08
61.761	-8.6698e-08
61.809	-8.7926e-08
61.856	-8.9108e-08
61.904	-9.0227e-08
61.952	-9.1293e-08
62	-9.2345e-08
62.048	-9.3408e-08
62.095	-9.4481e-08
62.143	-9.5544e-08
62.191	-9.6589e-08
62.238	-9.7626e-08
62.286	-9.8666e-08
62.334	-9.9718e-08
62.381	-1.008e-07
62.429	-1.0191e-07
62.477	-1.0302e-07
62.525	-1.0412e-07
62.573	-1.052e-07
62.62	-1.0628e-07
62.668	-1.0737e-07
62.716	-1.0847e-07
62.764	-1.096e-07
62.812	-1.1075e-07
62.86	-1.119e-07
62.908	-1.1303e-07
62.956	-1.1415e-07
63.004	-1.1527e-07
63.052	-1.1641e-07
63.099	-1.1765e-07
63.147	-1.19e-07
63.195	-1.2044e-07
63.243	-1.2195e-07
63.29	-1.2348e-07
63.338	-1.2504e-07
63.386	-1.2663e-07
63.433	-1.2824e-07
63.481	-1.2986e-07
63.529	-1.3147e-07
63.576	-1.3309e-07
63.624	-1.347e-07
63.672	-1.3627e-07
63.719	-1.3761e-07
63.767	-1.386e-07
63.814	-1.3915e-07
63.862	-1.3929e-07
63.91	-1.3916e-07
63.957	-1.3898e-07
64.005	-1.3891e-07
64.052	-1.3898e-07
64.1	-1.3916e-07
64.148	-1.3948e-07
64.195	-1.4002e-07
64.243	-1.4072e-07
64.29	-1.4145e-07
64.338	-1.4222e-07
64.386	-1.4306e-07
64.433	-1.4387e-07
64.481	-1.4453e-07
64.528	-1.451e-07
64.576	-1.4567e-07
64.623	-1.462e-07
64.671	-1.4657e-07
64.719	-1.4675e-07
64.766	-1.463e-07
64.814	-1.4457e-07
64.861	-1.4036e-07
64.909	-1.317e-07
64.956	-1.3074e-07
65.003	-1.3099e-07
65.05	-1.3286e-07
65.097	-1.366e-07
65.144	-1.405e-07
65.191	-1.4259e-07
65.239	-1.4e-07
65.286	-1.2947e-07
65.333	-1.2148e-07
65.38	-1.2598e-07
65.428	-1.2766e-07
65.475	-1.3097e-07
65.522	-1.4138e-07
65.57	-1.3962e-07
65.617	-1.3594e-07
65.664	-1.3647e-07
65.711	-1.3821e-07
65.758	-1.3795e-07
65.805	-1.3778e-07
65.852	-1.3929e-07
65.899	-1.3819e-07
65.946	-1.3248e-07
65.993	-1.2623e-07
66.04	-1.2215e-07
66.088	-1.2171e-07
66.14	-1.2685e-07
66.197	-1.3699e-07
66.242	-1.4008e-07
66.287	-1.3651e-07
66.334	-1.3516e-07
66.38	-1.4664e-07
66.425	-1.6563e-07
66.47	-1.5796e-07
66.518	-1.6599e-07
66.565	-1.6371e-07
66.614	-1.524e-07
66.668	-1.6451e-07
66.723	-1.9502e-07
66.768	-1.8576e-07
66.819	-1.8287e-07
66.87	-1.8664e-07
66.913	-1.746e-07
66.958	-1.5061e-07
67.002	-1.4284e-07
67.045	-1.4286e-07
67.089	-1.4709e-07
67.133	-1.5649e-07
67.177	-1.5237e-07
67.221	-1.3954e-07
67.265	-1.4391e-07
67.309	-1.5096e-07
67.353	-1.6926e-07
67.397	-1.8617e-07
67.442	-1.5518e-07
67.49	-1.5674e-07
67.537	-1.8179e-07
67.586	-2.1396e-07
67.632	-2.0931e-07
67.682	-2.0639e-07
67.733	-2.1238e-07
67.778	-2.1367e-07
67.822	-2.2179e-07
67.866	-2.2362e-07
67.914	-2.0598e-07
67.976	-1.7191e-07
68.019	-1.8649e-07
68.061	-1.9214e-07
68.107	-1.9601e-07
68.151	-1.8538e-07
68.202	-1.8288e-07
68.25	-1.7158e-07
68.293	-1.6141e-07
68.338	-1.4871e-07
68.383	-1.4918e-07
68.427	-1.6462e-07
68.471	-1.6435e-07
68.515	-1.5746e-07
68.559	-1.6547e-07
68.603	-1.6162e-07
68.661	-1.7329e-07
68.709	-1.8126e-07
68.753	-1.5799e-07
68.798	-1.6372e-07
68.841	-1.5961e-07
68.884	-1.6835e-07
68.928	-1.8703e-07
68.972	-1.9173e-07
69.016	-1.9255e-07
69.069	-1.674e-07
69.116	-1.5165e-07
69.168	-1.7822e-07
69.21	-1.9423e-07
69.253	-2.3898e-07
69.296	-2.3933e-07
69.349	-2.2841e-07
69.4	-2.4135e-07
69.442	-2.4024e-07
69.486	-2.319e-07
69.53	-2.1795e-07
69.577	-1.7766e-07
69.633	-1.753e-07
69.68	-1.873e-07
69.723	-1.8374e-07
69.766	-1.9086e-07
69.81	-1.7421e-07
69.853	-1.9297e-07
69.896	-2.2387e-07
69.939	-2.4902e-07
69.983	-2.2898e-07
70.045	-2.0069e-07
70.087	-1.6302e-07
70.128	-1.6296e-07
70.172	-1.7249e-07
70.216	-1.6473e-07
70.264	-1.6226e-07
70.309	-1.8173e-07
70.352	-1.8868e-07
70.396	-1.9538e-07
70.439	-2.3633e-07
70.482	-2.2099e-07
70.534	-1.847e-07
70.584	-1.5057e-07
70.634	-1.4775e-07
70.676	-1.5749e-07
70.72	-1.6042e-07
70.765	-2.4773e-07
70.808	-2.5765e-07
70.856	-2.5542e-07
70.903	-2.4329e-07
70.95	-2.1534e-07
71.002	-1.6318e-07
71.045	-1.6755e-07
71.088	-1.7631e-07
71.131	-1.7307e-07
71.174	-1.7169e-07
71.216	-1.6539e-07
71.259	-1.6436e-07
71.301	-1.7099e-07
71.344	-1.9563e-07
71.386	-2.1921e-07
71.429	-2.1279e-07
71.472	-2.1302e-07
71.514	-2.2893e-07
71.557	-2.4272e-07
71.604	-2.5014e-07
71.66	-2.7324e-07
71.706	-2.8578e-07
71.747	-2.9924e-07
71.79	-2.2032e-07
71.838	-2.3539e-07
71.89	-3.1367e-07
71.938	-2.7712e-07
71.993	-2.6573e-07
72.04	-2.4983e-07
72.081	-2.5873e-07
72.124	-2.4336e-07
72.167	-2.2797e-07
72.209	-2.1188e-07
72.257	-1.9796e-07
72.299	-1.9582e-07
72.342	-1.944e-07
72.389	-2.2963e-07
72.44	-2.1906e-07
72.487	-1.751e-07
72.533	-1.7926e-07
72.576	-2.0153e-07
72.62	-2.3769e-07
72.669	-2.4124e-07
72.709	-2.2435e-07
72.75	-2.2961e-07
72.798	-2.3421e-07
72.847	-2.2156e-07
72.89	-2.0264e-07
72.933	-2.0711e-07
72.975	-2.1516e-07
73.017	-2.1557e-07
73.06	-2.2466e-07
73.113	-2.0521e-07
73.153	-2.182e-07
73.193	-2.4998e-07
73.245	-2.922e-07
73.295	-2.5154e-07
73.338	-2.1103e-07
73.378	-2.3246e-07
73.418	-2.7217e-07
73.462	-2.3277e-07
73.508	-2.3267e-07
73.555	-3.0815e-07
73.596	-2.6454e-07
73.643	-2.3324e-07
73.688	-2.1362e-07
73.738	-2.4153e-07
73.778	-2.5383e-07
73.818	-2.5595e-07
73.893	-2.3785e-07
73.936	-1.7882e-07
73.979	-1.6876e-07
74.023	-1.601e-07
74.067	-1.4184e-07
74.112	-1.4323e-07
74.156	-1.5223e-07
74.201	-1.6453e-07
74.246	-1.664e-07
74.292	-1.5216e-07
74.341	-1.6757e-07
74.39	-2.0934e-07
74.44	-2.3262e-07
74.481	-2.0514e-07
74.523	-1.9451e-07
74.565	-1.9629e-07
74.607	-2.2956e-07
74.649	-2.6961e-07
74.691	-2.5695e-07
74.747	-2.0013e-07
74.788	-2.0583e-07
74.829	-2.1704e-07
74.871	-2.2415e-07
74.913	-2.4785e-07
74.955	-2.5223e-07
75.005	-2.3832e-07
75.051	-2.0484e-07
75.096	-2.1929e-07
75.14	-2.2439e-07
75.185	-2.0476e-07
75.231	-1.8632e-07
75.275	-2.145e-07
75.319	-2.2741e-07
75.364	-2.8723e-07
75.409	-2.6152e-07
75.455	-2.2402e-07
75.5	-1.9057e-07
75.544	-1.8107e-07
75.588	-1.8657e-07
75.63	-1.8858e-07
75.671	-2.0026e-07
75.712	-2.1086e-07
75.755	-2.3096e-07
75.797	-2.476e-07
75.841	-2.5088e-07
75.891	-2.483e-07
75.937	-2.3907e-07
75.978	-2.3397e-07
76.021	-2.3938e-07
76.063	-2.3774e-07
76.109	-2.286e-07
76.159	-2.2178e-07
76.203	-2.2e-07
76.244	-2.2131e-07
76.286	-2.2428e-07
76.328	-2.4249e-07
76.373	-2.316e-07
76.423	-1.9532e-07
76.469	-1.6864e-07
76.511	-1.6577e-07
76.553	-1.7616e-07
76.595	-1.8224e-07
76.639	-1.7694e-07
76.682	-1.7168e-07
76.726	-1.7813e-07
76.77	-1.959e-07
76.814	-2.1849e-07
76.858	-1.7599e-07
76.902	-1.9148e-07
76.944	-2.0634e-07
76.986	-2.1114e-07
77.027	-2.1348e-07
77.068	-2.138e-07
77.109	-1.9461e-07
77.151	-1.9691e-07
77.193	-1.6227e-07
77.244	-1.6684e-07
77.292	-1.4808e-07
77.334	-1.4602e-07
77.377	-1.9553e-07
77.419	-1.859e-07
77.462	-1.7059e-07
77.504	-1.7496e-07
77.546	-1.9327e-07
77.589	-2.0297e-07
77.631	-2.0785e-07
77.673	-2.1478e-07
77.715	-2.0713e-07
77.764	-2.2821e-07
77.809	-2.167e-07
77.851	-2.025e-07
77.893	-2.0582e-07
77.936	-2.0873e-07
77.987	-2.5763e-07
78.029	-2.6604e-07
78.071	-2.641e-07
78.115	-2.6951e-07
78.162	-2.4216e-07
78.208	-2.0952e-07
78.25	-2.0062e-07
78.292	-2.1963e-07
78.34	-2.6141e-07
78.383	-2.9503e-07
78.426	-2.9803e-07
78.471	-2.7796e-07
78.516	-2.6055e-07
78.571	-2.5621e-07
78.612	-2.6211e-07
78.652	-2.6513e-07
78.7	-2.6652e-07
78.765	-3.3759e-07
78.816	-2.8253e-07
78.867	-2.5638e-07
78.908	-2.5773e-07
78.949	-2.4108e-07
78.994	-2.0409e-07
79.04	-1.7532e-07
79.082	-1.6407e-07
79.125	-1.6788e-07
79.174	-1.8425e-07
79.219	-1.869e-07
79.261	-1.8605e-07
79.304	-1.9073e-07
79.347	-1.781e-07
79.391	-2.1197e-07
79.433	-2.3676e-07
79.476	-2.3906e-07
79.532	-2.3834e-07
79.578	-2.0025e-07
79.62	-1.9409e-07
79.662	-2.0067e-07
79.718	-2.3896e-07
79.765	-2.3483e-07
79.811	-2.3148e-07
79.86	-2.5276e-07
79.902	-2.4e-07
79.945	-2.3089e-07
79.987	-2.4104e-07
80.03	-2.5057e-07
[truncated: 40,504 more rows]
