# Supplementary material for: Iterative learning control of neuronal firing based on FHN and HR models
Source: PLoS One. 2025 Jul 31;20(7):e0329380. doi: 10.1371/journal.pone.0329380 (PMC12312922; doi:10.1371/journal.pone.0329380)
Supplement: S1 File — This ZIP file contains all supplementary materials, including the raw data supporting the figures and tables presented in the article. (ZIP) [file pone.0329380.s001.zip › Supporting Information/HR error_AC_PID.csv]

0	0
0.0017862	0.004784
0.0074483	0.018616
0.013283	0.031056
0.019454	0.042578
0.025976	0.053258
0.032867	0.063177
0.040145	0.072411
0.047832	0.081033
0.055948	0.089108
0.064516	0.096696
0.073557	0.10385
0.083095	0.11063
0.093154	0.11706
0.10376	0.1232
0.11493	0.12908
0.1267	0.13473
0.1391	0.14017
0.15209	0.14541
0.16556	0.15043
0.17952	0.15524
0.194	0.15988
0.20902	0.16436
0.2246	0.1687
0.24075	0.17291
0.25751	0.17701
0.27488	0.181
0.2929	0.18488
0.31159	0.18868
0.33094	0.19238
0.35093	0.19598
0.37158	0.19949
0.39294	0.20293
0.41502	0.20629
0.43785	0.20957
0.46146	0.2128
0.48588	0.21596
0.51114	0.21907
0.53725	0.22213
0.56424	0.22514
0.59214	0.22811
0.62096	0.23105
0.65071	0.23395
0.68142	0.23682
0.71308	0.23966
0.7457	0.24248
0.77927	0.24528
0.81379	0.24807
0.84924	0.25084
0.88559	0.25361
0.92283	0.25636
0.96091	0.2591
0.99981	0.26185
1.0395	0.26459
1.0799	0.26732
1.121	0.27006
1.1628	0.27281
1.2053	0.27556
1.2484	0.27832
1.2921	0.2811
1.3366	0.28389
1.3817	0.28672
1.4275	0.28957
1.4743	0.29247
1.522	0.29542
1.5708	0.29844
1.6212	0.30156
1.6735	0.3048
1.7287	0.30824
1.7889	0.31201
1.8616	0.31661
1.9279	0.32085
1.9827	0.32439
2.0324	0.32763
2.0791	0.33071
2.1237	0.33367
2.1665	0.33655
2.2079	0.33935
2.2481	0.34208
2.2872	0.34476
2.3253	0.34737
2.3625	0.34993
2.3989	0.35243
2.4345	0.35486
2.4694	0.35722
2.5036	0.3595
2.5372	0.3617
2.5703	0.3638
2.6028	0.36578
2.6347	0.36762
2.6662	0.36932
2.6972	0.37084
2.7278	0.37216
2.7581	0.37324
2.7879	0.37406
2.8174	0.37456
2.8467	0.3747
2.8757	0.37444
2.9045	0.3737
2.9332	0.37242
2.9619	0.37053
2.9906	0.36794
3.0188	0.36462
3.046	0.36061
3.0724	0.35591
3.0979	0.35056
3.1226	0.3446
3.1464	0.3381
3.1693	0.33112
3.1915	0.32374
3.213	0.31602
3.2337	0.30804
3.2539	0.29987
3.2735	0.29157
3.2927	0.28319
3.3115	0.27478
3.3299	0.26639
3.3481	0.25805
3.366	0.24982
3.3839	0.24168
3.402	0.23353
3.4204	0.22544
3.4391	0.21746
3.4582	0.20964
3.4776	0.20204
3.4974	0.19472
3.5177	0.18772
3.5385	0.18111
3.5598	0.17493
3.5816	0.16923
3.6039	0.16405
3.6268	0.15944
3.6502	0.15543
3.6742	0.15202
3.6987	0.14922
3.7236	0.14702
3.749	0.14539
3.7749	0.14427
3.8013	0.14359
3.8281	0.14326
3.8556	0.14315
3.8837	0.14311
3.9126	0.14293
3.9424	0.14237
3.9696	0.14132
3.9945	0.13975
4.0176	0.13771
4.0391	0.13524
4.0593	0.13245
4.0784	0.12941
4.0965	0.1262
4.1138	0.1229
4.1305	0.11957
4.1465	0.11627
4.1622	0.11305
4.1775	0.10995
4.1924	0.107
4.2071	0.10422
4.2217	0.10165
4.236	0.099283
4.2502	0.097141
4.2644	0.095226
4.2785	0.09354
4.2925	0.09208
4.3065	0.090844
4.3206	0.089824
4.3347	0.089013
4.3489	0.088403
4.3632	0.087984
4.3775	0.087747
4.392	0.087683
4.4067	0.087783
4.4216	0.088037
4.4366	0.088437
4.4519	0.088975
4.4675	0.089644
4.4833	0.090436
4.4994	0.091346
4.5159	0.092367
4.5327	0.093497
4.55	0.094731
4.5677	0.096063
4.5859	0.097492
4.6046	0.099014
4.6239	0.10063
4.6437	0.10233
4.6642	0.10411
4.6853	0.10599
4.7072	0.10794
4.7298	0.10998
4.7532	0.1121
4.7775	0.1143
4.8027	0.11659
4.8288	0.11895
4.856	0.12139
4.8842	0.12392
4.9135	0.12651
4.9439	0.12918
4.9754	0.13192
5.008	0.13472
5.0417	0.13758
5.0763	0.14048
5.1119	0.14341
5.1484	0.14637
5.1856	0.14935
5.2236	0.15234
5.2621	0.15532
5.3012	0.1583
5.3409	0.16127
5.3809	0.16422
5.4214	0.16715
5.4624	0.17006
5.5037	0.17295
5.5454	0.17582
5.5875	0.17866
5.63	0.18148
5.6728	0.18428
5.7161	0.18705
5.7598	0.1898
5.8038	0.19253
5.8483	0.19523
5.8932	0.19791
5.9386	0.20058
5.9844	0.20322
6.0307	0.20584
6.0775	0.20844
6.1247	0.21103
6.1725	0.2136
6.2209	0.21615
6.2698	0.21869
6.3194	0.22121
6.3695	0.22372
6.4203	0.22622
6.4718	0.2287
6.5241	0.23118
6.5771	0.23365
6.631	0.23612
6.6858	0.23858
6.7415	0.24103
6.7983	0.2435
6.8563	0.24596
6.9156	0.24844
6.9763	0.25092
7.0387	0.25343
7.1031	0.25597
7.1698	0.25856
7.2394	0.2612
7.3131	0.26394
7.3928	0.26685
7.4789	0.26992
7.5637	0.27288
7.6476	0.27575
7.7248	0.27834
7.798	0.28075
7.8687	0.28304
7.9377	0.28524
8.0053	0.28737
8.0719	0.28944
8.1375	0.29146
8.2025	0.29343
8.2669	0.29536
8.3308	0.29725
8.3943	0.29912
8.4574	0.30095
8.5203	0.30276
8.583	0.30455
8.6455	0.30632
8.7079	0.30808
8.7702	0.30982
8.8325	0.31155
8.8948	0.31326
8.9572	0.31497
9.0196	0.31668
9.0822	0.31838
9.145	0.32007
9.2081	0.32177
9.2714	0.32347
9.3351	0.32518
9.3992	0.3269
9.4638	0.32862
9.529	0.33037
9.5949	0.33213
9.6617	0.33391
9.7295	0.33573
9.7969	0.33753
9.8639	0.33933
9.9306	0.34113
9.9969	0.34293
10.063	0.34473
10.129	0.34652
10.194	0.34832
10.259	0.35012
10.324	0.35193
10.388	0.35374
10.452	0.35556
10.516	0.35739
10.58	0.35923
10.643	0.36109
10.705	0.36291
10.765	0.36469
10.823	0.36646
10.88	0.3682
10.936	0.36992
10.99	0.37164
11.044	0.37334
11.096	0.37503
11.148	0.37672
11.199	0.37841
11.249	0.38009
11.299	0.38177
11.347	0.38346
11.395	0.38514
11.443	0.38683
11.489	0.38852
11.536	0.39022
11.581	0.39193
11.626	0.39364
11.671	0.39536
11.715	0.3971
11.758	0.39884
11.801	0.4006
11.844	0.40238
11.886	0.40416
11.928	0.40597
11.97	0.40779
12.011	0.40962
12.051	0.41148
12.092	0.41335
12.131	0.41525
12.171	0.41716
12.21	0.4191
12.249	0.42106
12.287	0.42304
12.325	0.42505
12.363	0.42709
12.4	0.42915
12.437	0.43124
12.473	0.43336
12.509	0.43551
12.545	0.43769
12.581	0.43991
12.616	0.44215
12.651	0.44444
12.686	0.44676
12.72	0.44911
12.754	0.45151
12.787	0.45394
12.821	0.45642
12.854	0.45893
12.886	0.4615
12.918	0.4641
12.95	0.46675
12.982	0.46945
13.014	0.4722
13.045	0.475
13.075	0.47785
13.106	0.48074
13.136	0.4837
13.166	0.4867
13.195	0.48975
13.224	0.49286
13.253	0.49602
13.282	0.49924
13.31	0.5025
13.338	0.50582
13.366	0.50918
13.394	0.51259
13.421	0.51604
13.448	0.51953
13.474	0.52305
13.5	0.52659
13.526	0.53015
13.552	0.53372
13.578	0.53728
13.603	0.54082
13.628	0.54432
13.652	0.54776
13.677	0.55112
13.701	0.55437
13.725	0.55748
13.749	0.5604
13.773	0.56309
13.796	0.56551
13.819	0.56759
13.842	0.56926
13.865	0.57045
13.888	0.57106
13.911	0.571
13.934	0.57012
13.957	0.5683
13.98	0.56536
14.003	0.56129
14.024	0.55609
14.045	0.54974
14.066	0.54225
14.085	0.53367
14.105	0.52405
14.123	0.51345
14.141	0.50198
14.159	0.48972
14.176	0.47679
14.192	0.46329
14.209	0.44918
14.225	0.43454
14.241	0.41943
14.257	0.40395
14.273	0.38817
14.289	0.37218
14.305	0.35607
14.321	0.33991
14.337	0.3238
14.354	0.30781
14.37	0.29204
14.387	0.27657
14.405	0.26149
14.422	0.24689
14.441	0.23286
14.459	0.21948
14.479	0.20686
14.498	0.19508
14.519	0.18422
14.54	0.17437
14.562	0.1656
14.584	0.15794
14.607	0.15142
14.63	0.14603
14.653	0.14171
14.677	0.13839
14.702	0.13597
14.727	0.13432
14.752	0.13327
14.778	0.13263
14.804	0.13218
14.832	0.13162
14.859	0.13063
14.884	0.12907
14.907	0.12688
14.928	0.12408
14.948	0.12074
14.966	0.11696
14.984	0.11285
15	0.1085
15.016	0.10401
15.031	0.099458
15.046	0.094918
15.06	0.090453
15.074	0.086116
15.088	0.081952
15.101	0.078
15.115	0.07429
15.128	0.070845
15.141	0.067681
15.154	0.06481
15.167	0.062238
15.18	0.059966
15.192	0.057992
15.205	0.056308
15.218	0.054907
15.231	0.053779
15.244	0.052911
15.258	0.052291
15.271	0.051906
15.284	0.051743
15.298	0.051791
15.312	0.052038
15.326	0.052474
15.34	0.05309
15.355	0.053875
15.37	0.054821
15.385	0.05592
15.401	0.057164
15.417	0.058548
15.433	0.060064
15.45	0.061709
15.467	0.063476
15.485	0.065364
15.503	0.067369
15.522	0.069488
15.541	0.07172
15.562	0.074064
15.583	0.076519
15.604	0.079086
15.627	0.081766
15.65	0.08456
15.675	0.08747
15.7	0.090498
15.727	0.093646
15.754	0.096916
15.784	0.10031
15.814	0.10383
15.846	0.10748
15.879	0.11125
15.914	0.11514
15.95	0.11916
15.988	0.12328
16.027	0.12749
16.068	0.1318
16.11	0.13619
16.153	0.14065
16.198	0.14516
16.245	0.14974
16.292	0.15437
16.342	0.15906
16.393	0.16383
16.446	0.16869
16.501	0.17368
16.56	0.17885
16.624	0.18433
16.691	0.19
16.759	0.1955
16.825	0.20086
16.888	0.20574
16.947	0.21025
17.003	0.21452
17.059	0.2186
17.113	0.22252
17.166	0.22631
17.218	0.22999
17.27	0.23356
17.322	0.23705
17.372	0.24045
17.423	0.24378
17.473	0.24704
17.523	0.25023
17.573	0.25337
17.623	0.25645
17.672	0.25948
17.721	0.26247
17.771	0.26541
17.82	0.2683
17.869	0.27116
17.918	0.27399
17.967	0.27678
18.016	0.27954
18.066	0.28227
18.115	0.28497
18.164	0.28765
18.214	0.2903
18.263	0.29293
18.313	0.29555
18.363	0.29815
18.413	0.30073
18.463	0.3033
18.514	0.30586
18.565	0.30841
18.616	0.31096
18.668	0.3135
18.719	0.31604
18.772	0.31859
18.825	0.32114
18.878	0.32371
18.933	0.32629
18.988	0.32889
19.044	0.33153
19.101	0.3342
19.159	0.33693
19.218	0.33965
19.277	0.34236
19.335	0.34505
19.394	0.34773
19.452	0.3504
19.51	0.35306
19.568	0.35571
19.626	0.35836
19.683	0.361
19.741	0.36364
19.797	0.3662
19.85	0.36868
19.902	0.37108
19.953	0.37344
20.002	0.37575
20.051	0.37802
20.098	0.38026
20.145	0.38248
20.19	0.38467
20.235	0.38684
20.28	0.38899
20.323	0.39113
20.366	0.39326
20.409	0.39538
20.451	0.39749
20.492	0.3996
20.533	0.40171
20.574	0.40381
20.614	0.40592
20.654	0.40803
20.693	0.41015
20.732	0.41227
20.771	0.4144
20.809	0.41653
20.847	0.41868
20.884	0.42084
20.921	0.42301
20.958	0.42519
20.994	0.4274
21.031	0.42961
21.066	0.43185
21.102	0.4341
21.137	0.43637
21.172	0.43867
21.207	0.44099
21.241	0.44333
21.275	0.4457
21.309	0.4481
21.342	0.45053
21.375	0.45298
21.408	0.45547
21.441	0.45799
21.473	0.46054
21.505	0.46313
21.537	0.46576
21.568	0.46842
21.599	0.47113
21.63	0.47388
21.661	0.47667
21.691	0.4795
21.721	0.48238
21.751	0.4853
21.78	0.48828
21.81	0.4913
21.839	0.49437
21.867	0.49749
21.896	0.50066
21.924	0.50389
21.952	0.50716
21.979	0.51048
22.007	0.51385
22.034	0.51727
22.061	0.52073
22.087	0.52423
22.114	0.52776
22.14	0.53133
22.165	0.53492
22.191	0.53853
22.216	0.54215
22.241	0.54575
22.266	0.54934
22.291	0.55288
22.315	0.55637
22.339	0.55977
22.363	0.56306
22.386	0.56619
22.41	0.56914
22.433	0.57185
22.456	0.57428
22.479	0.57635
22.502	0.57799
22.525	0.57913
22.547	0.57966
22.57	0.57947
22.593	0.57843
22.616	0.57639
22.638	0.57317
22.66	0.56881
22.682	0.56328
22.702	0.55657
22.722	0.54871
22.742	0.53974
22.76	0.52971
22.778	0.51872
22.796	0.50686
22.813	0.49414
22.83	0.48064
22.847	0.46646
22.863	0.45167
22.879	0.43638
22.895	0.42066
22.911	0.4046
22.927	0.3883
22.943	0.37185
22.959	0.35532
22.975	0.33882
22.991	0.32243
23.008	0.30623
23.024	0.29032
23.041	0.27478
23.059	0.2597
23.077	0.24517
23.095	0.23129
23.114	0.21814
23.133	0.20581
23.153	0.19441
23.174	0.184
23.196	0.17467
23.218	0.16648
23.24	0.15946
23.263	0.1536
23.287	0.14888
23.311	0.14522
23.335	0.14253
23.359	0.1407
23.384	0.13958
23.41	0.13901
23.436	0.13881
23.462	0.13874
23.49	0.1385
23.517	0.13778
23.542	0.13642
23.565	0.1344
23.586	0.13177
23.606	0.12861
23.624	0.12504
23.642	0.12116
23.658	0.11709
23.674	0.11291
23.689	0.10871
23.704	0.10455
23.718	0.10049
23.732	0.096575
23.745	0.092853
23.759	0.089352
23.772	0.086097
23.785	0.083106
23.798	0.08039
23.811	0.077956
23.824	0.075806
23.837	0.073936
23.85	0.072342
23.863	0.071015
23.875	0.069946
23.888	0.069123
23.902	0.068534
23.915	0.068168
23.928	0.068011
23.942	0.068053
23.955	0.068282
23.969	0.06869
23.983	0.069265
23.998	0.070001
24.012	0.070888
24.028	0.071919
24.043	0.073087
24.059	0.074386
24.075	0.075809
24.091	0.077354
24.108	0.079014
24.126	0.080788
24.144	0.082672
24.163	0.084665
24.182	0.086764
24.202	0.08897
24.223	0.091282
24.244	0.093701
24.267	0.096229
24.29	0.098868
24.314	0.10162
24.34	0.10449
24.366	0.10748
24.394	0.11059
24.423	0.11384
24.454	0.11722
24.486	0.12075
24.521	0.12443
24.557	0.12826
24.595	0.13225
24.635	0.13641
24.678	0.14074
24.723	0.14526
24.771	0.14996
24.823	0.15487
24.878	0.16004
24.938	0.16557
25.002	0.17125
25.067	0.17691
25.133	0.18251
25.196	0.18772
25.255	0.19248
25.312	0.19698
25.368	0.20126
25.422	0.20537
25.476	0.20933
25.529	0.21316
25.581	0.21688
25.633	0.22049
25.684	0.22401
25.736	0.22744
25.787	0.2308
25.837	0.23407
25.888	0.23728
25.938	0.24042
25.989	0.2435
26.039	0.24653
26.089	0.2495
26.14	0.25241
26.19	0.25528
26.24	0.2581
26.291	0.26088
26.341	0.26362
26.392	0.26631
26.442	0.26897
26.493	0.2716
26.544	0.27419
26.596	0.27675
26.647	0.27928
26.699	0.28179
26.751	0.28426
26.804	0.28672
26.857	0.28916
26.91	0.29157
26.964	0.29397
27.019	0.29636
27.074	0.29874
27.13	0.30111
27.186	0.30348
27.244	0.30586
27.303	0.30824
27.363	0.31064
27.425	0.31308
27.487	0.31547
27.549	0.31782
27.61	0.32012
27.672	0.32239
27.733	0.32463
27.794	0.32683
27.855	0.32899
27.916	0.33113
27.977	0.33323
28.037	0.33528
28.094	0.33723
28.15	0.3391
28.205	0.3409
28.258	0.34265
28.31	0.34436
28.362	0.34601
28.412	0.34763
28.461	0.34921
28.51	0.35076
28.559	0.35228
28.606	0.35377
28.653	0.35523
28.699	0.35668
28.745	0.3581
28.791	0.3595
28.836	0.36088
28.88	0.36225
28.924	0.3636
28.968	0.36494
29.012	0.36626
29.055	0.36757
29.097	0.36888
29.14	0.37017
29.182	0.37145
29.224	0.37273
29.265	0.374
29.306	0.37526
29.347	0.37652
29.388	0.37777
29.428	0.37901
29.468	0.38026
29.508	0.3815
29.548	0.38274
29.587	0.38397
29.626	0.38521
29.665	0.38644
29.703	0.38768
29.742	0.38892
29.78	0.39016
29.818	0.3914
29.855	0.39264
29.893	0.39389
29.93	0.39514
29.967	0.3964
30.004	0.39766
30.041	0.39892
30.077	0.4002
30.113	0.40148
30.149	0.40277
30.185	0.40407
30.22	0.40538
30.256	0.4067
30.291	0.40802
30.326	0.40936
30.36	0.41072
30.395	0.41208
30.429	0.41346
30.463	0.41485
30.497	0.41626
30.53	0.41769
30.564	0.41913
30.597	0.42058
30.63	0.42206
30.663	0.42355
30.695	0.42506
30.728	0.4266
30.76	0.42815
30.792	0.42972
30.824	0.43132
30.855	0.43293
30.886	0.43457
30.918	0.43623
30.948	0.43791
30.979	0.43962
31.01	0.44135
31.04	0.4431
31.07	0.44486
31.1	0.44665
31.129	0.44846
31.158	0.45028
31.187	0.45212
31.216	0.45397
31.245	0.45583
31.273	0.45768
31.302	0.45954
31.33	0.46138
31.357	0.46321
31.385	0.46501
31.412	0.46677
31.439	0.46848
31.466	0.47012
31.493	0.47167
31.519	0.47311
31.545	0.47442
31.571	0.47556
31.597	0.4765
31.623	0.4772
31.648	0.47761
31.674	0.47768
31.699	0.47735
31.724	0.47654
31.749	0.47518
31.774	0.47317
31.799	0.47041
31.825	0.46677
31.849	0.46228
31.873	0.45693
31.896	0.45073
31.918	0.44368
31.94	0.43585
31.961	0.4273
31.981	0.4181
32	0.40837
32.019	0.39819
32.037	0.38766
32.055	0.37686
32.072	0.36588
32.089	0.3546
32.106	0.34307
32.123	0.33137
32.14	0.31955
32.157	0.30768
32.174	0.29583
32.191	0.28407
32.208	0.27245
32.226	0.26104
32.244	0.24992
32.262	0.23915
32.281	0.22878
32.3	0.21888
32.319	0.20953
32.339	0.20077
32.36	0.19267
32.382	0.18529
32.403	0.17866
32.426	0.17284
32.449	0.16784
32.473	0.16367
32.497	0.1603
32.521	0.15771
32.546	0.15583
32.571	0.15459
32.597	0.1539
32.623	0.15367
32.65	0.15377
32.677	0.15406
32.705	0.15436
32.733	0.15446
32.763	0.15406
32.79	0.15306
32.815	0.15148
32.838	0.14942
32.858	0.14699
32.878	0.14431
32.896	0.14148
32.913	0.13859
32.93	0.1357
32.946	0.13288
32.961	0.13017
32.976	0.1276
32.99	0.12519
33.004	0.12298
33.018	0.12096
33.032	0.11914
33.045	0.11753
33.059	0.11613
33.072	0.11492
33.086	0.11392
33.099	0.1131
33.112	0.11246
33.126	0.11199
33.139	0.11169
33.153	0.11154
33.166	0.11153
33.18	0.11166
33.194	0.11192
33.209	0.11229
33.223	0.11279
33.238	0.11339
33.253	0.11409
33.268	0.11489
33.284	0.11579
33.3	0.11677
33.316	0.11784
33.333	0.11899
33.351	0.12023
33.369	0.12154
33.387	0.12293
33.406	0.12439
33.426	0.12593
33.447	0.12754
33.468	0.12922
33.49	0.13098
33.513	0.13281
33.537	0.13473
33.562	0.13672
33.588	0.13879
33.615	0.14094
33.644	0.14319
33.674	0.14552
33.706	0.14795
33.739	0.15048
33.775	0.15311
33.812	0.15584
33.852	0.15869
33.893	0.16163
33.937	0.16468
33.984	0.16783
34.033	0.17106
34.084	0.17436
34.137	0.17773
34.193	0.18114
34.251	0.18459
34.311	0.18808
34.374	0.19161
34.44	0.19519
34.509	0.19885
34.584	0.20263
34.667	0.20667
34.772	0.21159
34.865	0.21571
34.942	0.21899
35.016	0.22199
35.087	0.2248
35.157	0.22745
35.225	0.22996
35.292	0.23235
35.359	0.23464
35.425	0.23683
35.491	0.23894
35.557	0.24096
35.622	0.24291
35.687	0.24478
35.752	0.24659
35.817	0.24833
35.882	0.25002
35.947	0.25164
36.012	0.25321
36.077	0.25473
36.143	0.25619
36.208	0.2576
36.274	0.25897
36.34	0.26028
36.406	0.26155
36.472	0.26278
36.539	0.26397
36.606	0.26511
36.674	0.26621
36.742	0.26727
36.81	0.26829
36.879	0.26927
36.948	0.27021
37.018	0.27111
37.089	0.27198
37.16	0.27281
37.231	0.27361
37.303	0.27437
37.376	0.27509
37.45	0.27578
37.524	0.27644
37.599	0.27706
37.675	0.27764
37.752	0.27819
37.829	0.27871
37.908	0.27919
37.988	0.27964
38.068	0.28005
38.15	0.28043
38.233	0.28078
38.316	0.28109
38.401	0.28136
38.488	0.2816
38.575	0.2818
38.663	0.28197
38.753	0.28209
38.844	0.28219
38.935	0.28224
39.028	0.28226
39.121	0.28224
39.214	0.28218
39.307	0.28209
39.401	0.28196
39.494	0.28181
39.587	0.28162
39.679	0.2814
39.77	0.28116
39.86	0.28089
39.949	0.2806
40.037	0.28029
40.123	0.27996
40.209	0.27962
40.294	0.27925
40.377	0.27888
40.46	0.27848
40.541	0.27808
40.621	0.27766
40.701	0.27724
40.779	0.2768
40.857	0.27636
40.934	0.2759
41.01	0.27544
41.085	0.27497
41.16	0.27449
41.234	0.27401
41.307	0.27352
41.38	0.27302
41.451	0.27252
41.523	0.27201
41.594	0.2715
41.664	0.27098
41.734	0.27046
41.803	0.26993
41.872	0.2694
41.94	0.26887
42.008	0.26833
42.075	0.26779
42.143	0.26725
42.209	0.2667
42.275	0.26615
42.341	0.26559
42.407	0.26504
42.472	0.26448
42.537	0.26392
42.601	0.26335
42.666	0.26279
42.73	0.26222
42.793	0.26165
42.857	0.26108
42.92	0.26051
42.982	0.25993
43.045	0.25935
43.107	0.25877
43.169	0.25819
43.231	0.25761
43.293	0.25703
43.354	0.25644
43.415	0.25586
43.476	0.25527
43.537	0.25468
43.598	0.25409
43.658	0.2535
43.718	0.25291
43.778	0.25232
43.838	0.25173
43.898	0.25113
43.957	0.25054
44.017	0.24994
44.076	0.24934
44.135	0.24875
44.194	0.24815
44.253	0.24755
44.311	0.24695
44.37	0.24635
44.428	0.24575
44.487	0.24515
44.545	0.24455
44.603	0.24395
44.661	0.24335
44.719	0.24275
44.777	0.24214
44.834	0.24154
44.892	0.24094
44.949	0.24033
45.007	0.23973
45.064	0.23912
45.121	0.23852
45.178	0.23791
45.235	0.23731
45.292	0.2367
45.349	0.2361
45.406	0.23549
45.463	0.23488
45.52	0.23428
45.576	0.23367
45.633	0.23306
45.69	0.23246
45.746	0.23185
45.803	0.23124
45.859	0.23064
45.916	0.23003
45.972	0.22942
46.029	0.22881
46.085	0.2282
46.141	0.22759
46.198	0.22699
46.254	0.22638
46.31	0.22577
46.367	0.22516
46.423	0.22455
46.479	0.22394
46.535	0.22333
46.592	0.22272
46.648	0.22211
46.704	0.2215
46.761	0.22089
46.817	0.22028
46.873	0.21967
46.93	0.21906
46.986	0.21844
47.043	0.21783
47.099	0.21722
47.156	0.21661
47.212	0.21599
47.269	0.21538
47.325	0.21477
47.382	0.21415
47.439	0.21354
47.495	0.21292
47.552	0.21231
47.609	0.21169
47.666	0.21108
47.723	0.21046
47.78	0.20984
47.838	0.20923
47.895	0.20861
47.952	0.20799
48.01	0.20737
48.067	0.20675
48.125	0.20613
48.183	0.2055
48.241	0.20488
48.299	0.20426
48.357	0.20363
48.415	0.20301
48.474	0.20238
48.533	0.20175
48.591	0.20112
48.65	0.20049
48.709	0.19986
48.769	0.19923
48.828	0.1986
48.888	0.19796
48.947	0.19732
49.007	0.19669
49.068	0.19605
49.128	0.19541
49.188	0.19478
49.247	0.19415
49.306	0.19352
49.365	0.19289
49.424	0.19227
49.483	0.19165
49.541	0.19104
49.599	0.19043
49.657	0.18982
49.715	0.18921
49.773	0.18861
49.83	0.188
49.887	0.18741
49.944	0.18681
50.001	0.18622
50.058	0.18562
50.114	0.18504
50.171	0.18445
50.227	0.18387
50.283	0.18328
50.339	0.18271
50.394	0.18213
50.45	0.18155
50.505	0.18098
50.56	0.18041
50.615	0.17984
50.67	0.17928
50.725	0.17871
50.78	0.17815
50.834	0.17759
50.889	0.17703
50.943	0.17648
50.997	0.17593
51.051	0.17537
51.105	0.17482
51.158	0.17428
51.212	0.17373
51.266	0.17318
51.319	0.17264
51.372	0.1721
51.425	0.17156
51.478	0.17102
51.531	0.17049
51.584	0.16995
51.637	0.16942
51.69	0.16889
51.742	0.16836
51.795	0.16783
51.847	0.1673
51.899	0.16678
51.951	0.16626
52.003	0.16573
52.055	0.16521
52.107	0.16469
52.159	0.16417
52.211	0.16366
52.263	0.16314
52.314	0.16263
52.366	0.16212
52.417	0.1616
52.469	0.16109
52.52	0.16059
52.571	0.16008
52.622	0.15957
52.673	0.15907
52.724	0.15856
52.775	0.15806
52.826	0.15756
52.877	0.15706
52.928	0.15656
52.979	0.15606
53.029	0.15556
53.08	0.15506
53.13	0.15457
53.181	0.15407
53.231	0.15358
53.282	0.15309
53.332	0.1526
53.382	0.15211
53.433	0.15162
53.483	0.15113
53.533	0.15064
53.583	0.15015
53.633	0.14967
53.683	0.14918
53.733	0.1487
53.783	0.14822
53.833	0.14773
53.883	0.14725
53.933	0.14677
53.983	0.14629
54.033	0.14581
54.082	0.14533
54.132	0.14486
54.182	0.14438
54.232	0.1439
54.281	0.14343
54.331	0.14295
54.38	0.14248
54.43	0.142
54.479	0.14153
54.529	0.14106
54.579	0.14059
54.628	0.14012
54.677	0.13965
54.727	0.13918
54.776	0.13871
54.826	0.13824
54.875	0.13777
54.924	0.13731
54.974	0.13684
55.023	0.13637
55.073	0.13591
55.122	0.13544
55.171	0.13498
55.22	0.13451
55.27	0.13405
55.319	0.13359
55.368	0.13313
55.418	0.13266
55.467	0.1322
55.516	0.13174
55.565	0.13128
55.615	0.13082
55.664	0.13036
55.713	0.1299
55.762	0.12945
55.812	0.12899
55.861	0.12853
55.91	0.12807
55.959	0.12762
56.009	0.12716
56.058	0.1267
56.107	0.12625
56.157	0.12579
56.206	0.12534
56.255	0.12488
56.304	0.12443
56.354	0.12398
56.403	0.12352
56.452	0.12307
56.502	0.12262
56.551	0.12216
56.6	0.12171
56.65	0.12126
56.699	0.12081
56.749	0.12036
56.798	0.11991
56.848	0.11946
56.897	0.11901
56.946	0.11856
56.996	0.11811
57.045	0.11766
57.095	0.11721
57.145	0.11676
57.194	0.11631
57.244	0.11587
57.293	0.11542
57.343	0.11497
57.393	0.11452
57.442	0.11408
57.492	0.11363
57.542	0.11318
57.591	0.11274
57.641	0.11229
57.691	0.11184
57.741	0.1114
57.791	0.11095
57.841	0.11051
57.891	0.11006
57.941	0.10962
57.991	0.10917
58.041	0.10873
58.091	0.10829
58.141	0.10784
58.191	0.1074
58.241	0.10695
58.291	0.10651
58.342	0.10607
58.392	0.10563
58.442	0.10518
58.492	0.10474
58.543	0.1043
58.593	0.10386
58.644	0.10341
58.694	0.10297
58.745	0.10253
58.795	0.10209
58.846	0.10165
58.897	0.10121
58.947	0.10077
58.998	0.10033
59.049	0.099886
59.1	0.099446
59.151	0.099006
59.202	0.098566
59.253	0.098127
59.304	0.097687
59.355	0.097248
59.406	0.096808
59.457	0.096369
59.508	0.095931
59.56	0.095492
59.611	0.095053
59.662	0.094615
59.714	0.094177
59.765	0.093739
59.817	0.093301
59.868	0.092864
59.92	0.092426
59.972	0.091989
60.024	0.091552
60.075	0.091115
60.127	0.090678
60.179	0.090242
60.231	0.089805
60.283	0.089369
60.335	0.088933
60.388	0.088497
60.44	0.088062
60.492	0.087626
60.544	0.087191
60.597	0.086756
60.649	0.086321
60.702	0.085887
60.754	0.085452
60.807	0.085018
60.86	0.084584
60.913	0.08415
60.966	0.083716
61.018	0.083283
61.071	0.08285
61.125	0.082417
61.178	0.081985
61.231	0.081553
61.284	0.081122
61.337	0.080692
61.39	0.080262
61.443	0.079833
61.497	0.079405
61.55	0.078977
61.603	0.07855
61.656	0.078123
61.71	0.077697
61.763	0.077272
61.816	0.076847
61.87	0.076423
61.923	0.076
61.976	0.075577
62.03	0.075156
62.083	0.074734
62.137	0.074314
62.19	0.073894
62.244	0.073475
62.297	0.073056
62.351	0.072639
62.405	0.072222
62.458	0.071806
62.512	0.07139
62.566	0.070975
62.619	0.070561
62.673	0.070148
62.727	0.069736
62.781	0.069324
62.834	0.068914
62.888	0.068503
62.942	0.068094
62.996	0.067686
63.05	0.067278
63.104	0.066872
63.158	0.066466
63.212	0.066061
63.266	0.065657
63.32	0.065253
63.374	0.064851
63.428	0.064449
63.482	0.064049
63.536	0.063649
63.59	0.06325
63.644	0.062852
63.698	0.062455
63.752	0.062059
63.806	0.061664
63.861	0.06127
63.915	0.060877
63.969	0.060485
64.023	0.060094
64.078	0.059704
64.132	0.059314
64.186	0.058926
64.241	0.058539
64.295	0.058153
64.349	0.057768
64.404	0.057384
64.458	0.057001
64.512	0.056619
64.567	0.056238
64.621	0.055859
64.676	0.05548
64.73	0.055103
64.785	0.054726
64.839	0.054351
64.894	0.053977
64.948	0.053604
65.003	0.053232
65.057	0.052862
65.112	0.052492
65.166	0.052124
65.221	0.051757
65.276	0.051391
65.33	0.051027
65.385	0.050663
65.439	0.050301
65.494	0.04994
65.549	0.049581
65.603	0.049222
65.658	0.048865
65.713	0.048509
65.767	0.048155
65.822	0.047802
65.877	0.04745
65.931	0.047099
65.986	0.04675
66.041	0.046402
66.095	0.046055
66.15	0.04571
66.205	0.045366
66.26	0.045024
66.314	0.044683
66.369	0.044343
66.424	0.044005
66.479	0.043668
66.533	0.043332
66.588	0.042998
66.643	0.042666
66.697	0.042335
66.752	0.042005
66.807	0.041677
66.862	0.04135
66.916	0.041025
66.971	0.040701
67.026	0.040379
67.081	0.040058
67.135	0.039739
67.19	0.039421
67.245	0.039105
67.3	0.03879
67.354	0.038477
67.409	0.038165
67.464	0.037855
67.519	0.037547
67.573	0.03724
67.628	0.036935
67.683	0.036631
67.737	0.036329
67.792	0.036028
67.847	0.035729
67.902	0.035432
67.956	0.035136
68.011	0.034842
68.066	0.03455
68.12	0.034259
68.175	0.03397
68.23	0.033683
68.284	0.033397
68.339	0.033113
68.394	0.03283
68.448	0.03255
68.503	0.032271
68.557	0.031993
68.612	0.031718
68.667	0.031444
68.721	0.031171
68.776	0.030901
68.83	0.030632
68.885	0.030365
68.939	0.0301
68.994	0.029836
69.049	0.029574
69.103	0.029314
69.158	0.029056
69.212	0.028799
69.267	0.028545
69.321	0.028292
69.376	0.02804
69.43	0.027791
69.484	0.027543
69.539	0.027297
69.593	0.027053
69.648	0.026811
69.702	0.026571
69.756	0.026332
69.811	0.026095
69.865	0.02586
69.92	0.025627
69.974	0.025396
70.028	0.025166
70.083	0.024938
70.137	0.024713
70.191	0.024489
70.245	0.024266
70.3	0.024046
70.354	0.023828
70.408	0.023611
70.462	0.023396
70.517	0.023184
70.571	0.022973
70.625	0.022764
70.679	0.022556
70.733	0.022351
70.787	0.022148
70.842	0.021946
70.896	0.021746
70.95	0.021548
71.004	0.021353
71.058	0.021159
71.112	0.020966
71.166	0.020776
71.22	0.020588
71.274	0.020402
71.328	0.020217
71.382	0.020035
71.436	0.019854
71.49	0.019675
71.544	0.019499
71.598	0.019324
71.652	0.019151
71.706	0.01898
71.759	0.018811
71.813	0.018644
71.867	0.018478
71.921	0.018315
71.975	0.018154
72.029	0.017994
72.082	0.017837
72.136	0.017681
72.19	0.017528
72.244	0.017376
72.297	0.017227
72.351	0.017079
72.405	0.016933
72.459	0.016789
72.512	0.016648
72.566	0.016508
72.62	0.01637
72.673	0.016234
72.727	0.0161
72.781	0.015968
72.834	0.015838
72.888	0.01571
72.941	0.015584
72.995	0.015459
73.048	0.015337
73.102	0.015217
73.155	0.015099
73.209	0.014983
73.262	0.014868
73.316	0.014756
73.369	0.014646
73.423	0.014537
73.476	0.014431
73.53	0.014326
73.583	0.014224
73.636	0.014123
73.69	0.014025
73.743	0.013928
73.797	0.013834
73.85	0.013741
73.903	0.013651
73.957	0.013562
74.01	0.013476
74.063	0.013391
74.116	0.013308
74.17	0.013228
74.223	0.013149
74.276	0.013072
74.329	0.012998
74.383	0.012925
74.436	0.012854
74.489	0.012785
74.542	0.012719
74.595	0.012654
74.649	0.012591
74.702	0.01253
74.755	0.012471
74.808	0.012415
74.861	0.01236
74.914	0.012307
74.967	0.012256
75.02	0.012207
75.074	0.01216
75.127	0.012115
75.18	0.012072
75.233	0.012031
75.286	0.011992
75.339	0.011955
75.392	0.01192
75.445	0.011887
75.498	0.011856
75.551	0.011827
75.604	0.0118
75.657	0.011775
75.71	0.011751
75.763	0.01173
75.816	0.011711
75.868	0.011694
75.921	0.011679
75.974	0.011665
76.027	0.011654
76.08	0.011645
76.133	0.011637
76.186	0.011632
76.239	0.011628
76.292	0.011627
76.345	0.011627
76.397	0.01163
76.45	0.011634
76.503	0.011641
76.556	0.011649
76.609	0.011659
76.661	0.011672
76.714	0.011686
76.767	0.011702
76.82	0.01172
76.873	0.01174
76.925	0.011763
76.978	0.011787
77.031	0.011813
77.084	0.01184
77.137	0.01187
77.189	0.011902
77.242	0.011936
77.295	0.011972
77.347	0.012009
77.4	0.012049
77.453	0.012091
77.506	0.012134
77.558	0.01218
77.611	0.012227
77.664	0.012276
77.716	0.012327
77.769	0.012381
77.822	0.012436
77.875	0.012493
77.927	0.012552
77.98	0.012613
78.033	0.012676
78.085	0.01274
78.138	0.012807
78.191	0.012876
78.243	0.012946
78.296	0.013018
78.349	0.013093
78.401	0.013169
78.454	0.013247
78.507	0.013327
78.559	0.013409
78.612	0.013493
78.664	0.013579
78.717	0.013667
78.77	0.013756
78.822	0.013848
78.875	0.013941
78.928	0.014036
78.98	0.014133
79.033	0.014232
79.086	0.014333
79.138	0.014436
79.191	0.014541
79.243	0.014647
79.296	0.014756
79.349	0.014866
79.401	0.014978
79.454	0.015092
79.507	0.015208
79.559	0.015326
79.612	0.015446
79.664	0.015567
79.717	0.015691
79.77	0.015816
79.822	0.015943
79.875	0.016072
79.928	0.016203
79.98	0.016335
80.033	0.01647
80.086	0.016606
80.138	0.016744
80.191	0.016884
80.244	0.017026
80.296	0.017169
80.349	0.017315
80.401	0.017462
80.454	0.017611
80.507	0.017762
80.559	0.017915
80.612	0.018069
80.665	0.018226
80.717	0.018384
80.77	0.018544
80.823	0.018705
80.876	0.018869
80.928	0.019034
80.981	0.019201
81.034	0.01937
81.086	0.019541
81.139	0.019714
81.192	0.019888
81.244	0.020064
81.297	0.020242
81.35	0.020421
81.403	0.020603
81.455	0.020786
81.508	0.02097
81.561	0.021157
81.614	0.021345
81.666	0.021536
81.719	0.021727
81.772	0.021921
81.825	0.022116
81.878	0.022313
81.93	0.022512
81.983	0.022713
82.036	0.022915
82.089	0.023119
82.142	0.023325
82.195	0.023532
82.247	0.023741
82.3	0.023952
82.353	0.024165
82.406	0.024379
82.459	0.024595
82.512	0.024813
82.565	0.025032
82.618	0.025253
82.67	0.025476
82.723	0.0257
82.776	0.025926
82.829	0.026154
82.882	0.026383
82.935	0.026614
82.988	0.026847
83.041	0.027081
83.094	0.027317
83.147	0.027555
83.2	0.027794
83.253	0.028035
83.306	0.028278
83.359	0.028522
83.412	0.028768
83.465	0.029015
83.519	0.029264
83.572	0.029515
83.625	0.029767
83.678	0.030021
83.731	0.030277
83.784	0.030534
83.837	0.030792
83.89	0.031053
83.944	0.031315
83.997	0.031578
84.05	0.031843
84.103	0.03211
84.157	0.032378
84.21	0.032648
84.263	0.032919
84.316	0.033192
84.37	0.033466
84.423	0.033742
84.476	0.03402
84.53	0.034299
84.583	0.034579
84.636	0.034861
84.69	0.035145
84.743	0.03543
84.797	0.035717
84.85	0.036005
84.903	0.036295
84.957	0.036586
85.01	0.036878
85.064	0.037172
85.117	0.037468
85.171	0.037765
85.225	0.038064
85.278	0.038364
85.332	0.038665
85.385	0.038968
85.439	0.039273
85.493	0.039579
85.546	0.039886
85.6	0.040195
85.654	0.040505
85.707	0.040817
85.761	0.04113
85.815	0.041444
85.869	0.04176
85.922	0.042078
85.976	0.042396
86.03	0.042717
86.084	0.043038
86.138	0.043361
86.192	0.043685
86.246	0.044011
86.3	0.044338
86.354	0.044667
86.408	0.044996
86.462	0.045328
86.516	0.04566
86.57	0.045994
86.624	0.046329
86.678	0.046666
86.732	0.047004
86.786	0.047343
86.84	0.047683
86.894	0.048025
86.949	0.048369
87.003	0.048713
87.057	0.049059
87.111	0.049406
87.166	0.049754
87.22	0.050104
87.274	0.050455
87.329	0.050807
87.383	0.051161
87.438	0.051515
87.492	0.051871
87.547	0.052229
87.601	0.052587
87.656	0.052947
87.71	0.053308
87.765	0.05367
87.819	0.054033
87.874	0.054398
87.929	0.054764
87.983	0.055131
88.038	0.055499
88.093	0.055869
88.148	0.056239
88.202	0.056611
88.257	0.056984
88.312	0.057358
88.367	0.057733
88.422	0.05811
88.477	0.058488
88.532	0.058866
88.587	0.059246
88.642	0.059627
[truncated: 725,901 more rows]
