# Supplementary material for: Iterative learning control of neuronal firing based on FHN and HR models
Source: PLoS One. 2025 Jul 31;20(7):e0329380. doi: 10.1371/journal.pone.0329380 (PMC12312922; doi:10.1371/journal.pone.0329380)
Supplement: S1 File — This ZIP file contains all supplementary materials, including the raw data supporting the figures and tables presented in the article. (ZIP) [file pone.0329380.s001.zip › Supporting Information/HR error_DC_iteration_20.csv]

0	0
0.0017862	0.004009
0.0055152	0.0079595
0.0073987	0.0083115
0.0092822	0.0079625
0.009738	0.0077809
0.010194	0.0075736
0.011578	0.0068076
0.012963	0.0058691
0.014081	0.0050168
0.014984	0.0042943
0.015781	0.0036444
0.016563	0.003002
0.017414	0.0023023
0.0182	0.0016619
0.018855	0.0011354
0.01951	0.00061864
0.020187	9.6864e-05
0.022617	-0.0016475
0.024331	-0.0027418
0.026044	-0.0037105
0.02749	-0.004424
0.033513	-0.0063574
0.038664	-0.0067815
0.040265	-0.0067232
0.041866	-0.0065895
0.043616	-0.0063696
0.045582	-0.0060403
0.047179	-0.0057187
0.048589	-0.0054008
0.055634	-0.0035045
0.057389	-0.0029905
0.059144	-0.0024729
0.061211	-0.0018671
0.063137	-0.0013166
0.065121	-0.00077016
0.067999	-2.0144e-05
0.070877	0.00067028
0.073319	0.001202
0.075295	0.0015929
0.080666	0.0024712
0.086038	0.0030768
0.091997	0.0034364
0.096927	0.0035172
0.09932	0.0034947
0.10171	0.0034363
0.10466	0.003321
0.10765	0.0031626
0.11082	0.0029531
0.114	0.0027123
0.11748	0.0024182
0.12097	0.0021027
0.12377	0.0018394
0.13638	0.00066143
0.14317	0.00010505
0.14995	-0.00037954
0.15468	-0.00066444
0.1594	-0.00090199
0.1647	-0.00111
0.17703	-0.0013792
0.18772	-0.0014016
0.19151	-0.0013722
0.1953	-0.0013254
0.19893	-0.0012686
0.20388	-0.0011748
0.20883	-0.0010641
0.21353	-0.00094932
0.21862	-0.00081739
0.2237	-0.00068079
0.22856	-0.00054925
0.24662	-9.7345e-05
0.25794	0.00012671
0.26927	0.00029175
0.284	0.00042009
0.30211	0.00046616
0.32322	0.00040582
0.34451	0.00027916
0.36753	0.0001283
0.39156	-3.5438e-06
0.41669	-9.1444e-05
0.44169	-0.00012787
0.46767	-0.00012405
0.48865	-0.000102
0.50963	-7.2313e-05
0.53699	-3.3586e-05
0.56452	-2.846e-06
0.59503	1.8031e-05
0.62684	2.5886e-05
0.66279	2.3442e-05
0.69987	1.514e-05
0.73816	5.6003e-06
0.77658	-1.7682e-06
0.81532	-5.7839e-06
0.8597	-6.7514e-06
0.90495	-5.605e-06
0.95573	-3.6024e-06
1.0043	-1.9595e-06
1.0539	-1.1452e-06
1.0999	-1.0301e-06
1.1672	-1.2195e-06
1.2218	-1.5712e-06
1.2835	-1.7369e-06
1.3388	-1.96e-06
1.4092	-1.6237e-06
1.4847	-1.4722e-06
1.5681	-1.0254e-06
1.6437	-1.515e-06
1.7246	-1.9294e-06
1.8061	-1.8837e-06
1.8884	-1.7623e-06
1.9727	-1.631e-06
2.0507	-1.5218e-06
2.1472	-1.0773e-06
2.2446	-9.9637e-07
2.3401	-7.312e-07
2.4262	-2.8585e-07
2.5022	1.5156e-07
2.5633	5.9642e-07
2.638	1.2278e-06
2.7137	2.1099e-06
2.7775	3.0738e-06
2.8306	3.4655e-06
2.8797	4.2403e-06
2.9266	3.7799e-06
2.9452	4.1556e-06
2.9637	3.8727e-06
2.9819	3.7042e-06
3.0362	3.1278e-06
3.0766	2.355e-06
3.117	4.1704e-06
3.1448	4.4371e-06
3.1726	3.9692e-06
3.1952	3.7628e-06
3.2262	3.3988e-06
3.2573	4.3616e-06
3.2732	4.0575e-06
3.2891	2.7896e-06
3.3106	1.2866e-06
3.334	1.0515e-06
3.3566	1.4435e-06
3.3782	1.8099e-06
3.3987	2.1585e-06
3.4172	2.9488e-06
3.4331	3.5928e-06
3.4663	2.9662e-06
3.4988	2.1159e-06
3.5273	4.7434e-06
3.5602	7.6625e-06
3.5883	7.1198e-06
3.6144	5.0771e-06
3.6405	4.6613e-06
3.6668	4.4018e-06
3.6942	2.432e-06
3.7198	9.1317e-07
3.7452	-2.397e-07
3.7712	-1.173e-06
3.7972	-1.9285e-06
3.8231	-2.494e-06
3.8488	-2.8308e-06
3.8743	-2.8876e-06
3.8999	-2.5911e-06
3.9255	-2.9957e-06
3.9512	-4.8562e-06
3.9772	-6.8662e-06
4.0003	-8.5376e-06
4.0203	-9.2401e-06
4.0406	-9.2896e-06
4.0607	-7.8159e-06
4.0808	-6.2012e-06
4.0993	-6.3587e-06
4.1264	-5.9016e-06
4.1548	-4.1869e-06
4.1837	-2.0537e-06
4.213	-7.3147e-07
4.2429	5.0855e-07
4.2725	2.2803e-06
4.3022	5.3115e-06
4.3313	8.7822e-06
4.3611	1.213e-05
4.3905	1.3036e-05
4.411	1.581e-05
4.4315	1.7744e-05
4.45	1.7861e-05
4.4677	1.5203e-05
4.4832	9.3675e-06
4.494	4.092e-06
4.5048	4.2356e-07
4.514	-1.5743e-06
4.5233	-3.701e-06
4.5341	-4.189e-06
4.5538	-3.0458e-06
4.5736	-2.1851e-07
4.6035	3.9442e-06
4.6148	3.7769e-06
4.626	2.9873e-06
4.6409	8.4436e-07
4.6608	-2.2704e-06
4.6787	-4.8266e-06
4.695	-7.0147e-06
4.7099	-9.3049e-06
4.7245	-1.1698e-05
4.7394	-1.3091e-05
4.7571	-1.3466e-05
4.7743	-1.2488e-05
4.7913	-1.0343e-05
4.8079	-9.0025e-06
4.8245	-8.2274e-06
4.8389	-7.0075e-06
4.8522	-5.6806e-06
4.8655	-4.602e-06
4.8821	-3.5811e-06
4.8985	-3.0129e-06
4.9136	-2.6777e-06
4.9282	-2.4616e-06
4.9436	-2.2711e-06
4.9605	-1.9385e-06
4.9774	-1.4989e-06
4.9941	-1.1229e-06
5.0105	-9.1237e-07
5.0271	-8.1635e-07
5.045	-7.3771e-07
5.0631	-6.8372e-07
5.0817	-5.5377e-07
5.1005	-3.5069e-07
5.1199	-1.1137e-07
5.1404	1.4275e-07
5.1617	3.9414e-07
5.1835	6.1318e-07
5.2062	7.9611e-07
5.2299	9.4796e-07
5.2547	1.0885e-06
5.2808	1.246e-06
5.3084	1.4312e-06
5.3374	1.6438e-06
5.3678	1.869e-06
5.3996	1.999e-06
5.4331	2.0584e-06
5.4684	2.1147e-06
5.5057	2.2367e-06
5.5423	2.1274e-06
5.5694	2.3102e-06
5.5965	2.5977e-06
5.6259	2.7984e-06
5.6651	2.9683e-06
5.7016	2.9284e-06
5.7375	2.9202e-06
5.7732	2.9684e-06
5.8085	2.9363e-06
5.8439	2.8016e-06
5.8799	2.6848e-06
5.9157	2.6154e-06
5.9514	2.6091e-06
5.9872	2.5757e-06
6.0231	2.4963e-06
6.0592	2.4571e-06
6.0953	2.2322e-06
6.1318	2.068e-06
6.1687	2.2143e-06
6.2061	2.2642e-06
6.2438	2.2599e-06
6.282	2.2075e-06
6.3201	2.1654e-06
6.3583	2.1065e-06
6.3969	2.0398e-06
6.4357	1.9704e-06
6.4749	1.908e-06
6.5143	1.8571e-06
6.5539	1.8171e-06
6.5938	1.7806e-06
6.6339	1.7428e-06
6.6744	1.7015e-06
6.7153	1.6598e-06
6.7564	1.6219e-06
6.798	1.5863e-06
6.8399	1.549e-06
6.8821	1.51e-06
6.9248	1.4726e-06
6.9678	1.4392e-06
7.0113	1.4084e-06
7.0552	1.3761e-06
7.0994	1.3416e-06
7.1442	1.3082e-06
7.1893	1.2758e-06
7.2349	1.2442e-06
7.281	1.2155e-06
7.3276	1.1867e-06
7.3747	1.1483e-06
7.4224	1.1041e-06
7.4706	1.0662e-06
7.5194	1.0393e-06
7.5688	1.0289e-06
7.6189	1.0262e-06
7.6697	1.0129e-06
7.7213	9.8245e-07
7.7738	9.4091e-07
7.8272	8.9096e-07
7.8815	8.1752e-07
7.937	7.4528e-07
7.9935	6.8051e-07
8.0514	5.4307e-07
8.1114	4.284e-07
8.1586	4.2458e-07
8.2059	4.5546e-07
8.2557	5.5779e-07
8.302	5.2257e-07
8.3823	3.5888e-07
8.4581	4.44e-07
8.5319	5.7768e-07
8.5972	3.851e-07
8.6752	4.9356e-07
8.7413	3.9627e-07
8.8188	4.4386e-07
8.8952	4.283e-07
8.9691	4.5695e-07
9.041	4.9245e-07
9.1063	3.9043e-07
9.1672	3.0023e-07
9.2285	2.6942e-07
9.2894	2.3672e-07
9.3494	2.116e-07
9.4095	1.5933e-07
9.4687	1.4397e-07
9.5278	1.4607e-07
9.5783	1.7105e-07
9.6309	1.6461e-07
9.6804	1.5096e-07
9.7374	1.428e-07
9.7939	1.3194e-07
9.8503	1.2081e-07
9.9063	1.0985e-07
9.9622	9.963e-08
10.018	9.0265e-08
10.073	8.1525e-08
10.129	7.3209e-08
10.184	6.5323e-08
10.239	5.7939e-08
10.293	5.1077e-08
10.348	4.4677e-08
10.402	3.8625e-08
10.457	3.2873e-08
10.511	2.7484e-08
10.565	2.2496e-08
10.619	1.7837e-08
10.673	1.342e-08
10.727	9.2429e-09
10.781	5.3328e-09
10.834	1.6734e-09
10.888	-1.7818e-09
10.941	-5.0628e-09
10.994	-8.1614e-09
11.048	-1.103e-08
11.101	-1.3641e-08
11.154	-1.6066e-08
11.207	-1.8417e-08
11.26	-2.0713e-08
11.313	-2.2865e-08
11.366	-2.4812e-08
11.419	-2.6592e-08
11.471	-2.8293e-08
11.524	-2.9945e-08
11.577	-3.1496e-08
11.629	-3.29e-08
11.682	-3.419e-08
11.734	-3.5434e-08
11.787	-3.665e-08
11.839	-3.7795e-08
11.891	-3.8828e-08
11.944	-3.9765e-08
11.996	-4.066e-08
12.048	-4.1548e-08
12.1	-4.2421e-08
12.153	-4.3235e-08
12.205	-4.3963e-08
12.257	-4.4622e-08
12.309	-4.5259e-08
12.361	-4.5903e-08
12.413	-4.6545e-08
12.465	-4.716e-08
12.517	-4.774e-08
12.569	-4.8293e-08
12.62	-4.8822e-08
12.672	-4.9322e-08
12.724	-4.9809e-08
12.776	-5.0315e-08
12.828	-5.0841e-08
12.879	-5.1354e-08
12.931	-5.1839e-08
12.983	-5.2321e-08
13.034	-5.2824e-08
13.086	-5.3334e-08
13.138	-5.382e-08
13.189	-5.428e-08
13.241	-5.4758e-08
13.292	-5.529e-08
13.344	-5.5852e-08
13.396	-5.6389e-08
13.447	-5.6899e-08
13.499	-5.7433e-08
13.55	-5.8011e-08
13.601	-5.8595e-08
13.653	-5.9155e-08
13.704	-5.9716e-08
13.756	-6.0312e-08
13.807	-6.0947e-08
13.859	-6.1608e-08
13.91	-6.2277e-08
13.961	-6.2937e-08
14.013	-6.359e-08
14.064	-6.4261e-08
14.115	-6.4969e-08
14.167	-6.57e-08
14.218	-6.6425e-08
14.269	-6.7145e-08
14.321	-6.7892e-08
14.372	-6.8683e-08
14.423	-6.9493e-08
14.474	-7.0289e-08
14.526	-7.1072e-08
14.577	-7.187e-08
14.628	-7.2706e-08
14.679	-7.3573e-08
14.731	-7.4443e-08
14.782	-7.5301e-08
14.833	-7.6163e-08
14.884	-7.7055e-08
14.936	-7.7976e-08
14.987	-7.8905e-08
15.038	-7.9827e-08
15.089	-8.0749e-08
15.141	-8.1684e-08
15.192	-8.2634e-08
15.243	-8.3594e-08
15.294	-8.4556e-08
15.346	-8.552e-08
15.397	-8.6491e-08
15.448	-8.7468e-08
15.499	-8.8449e-08
15.55	-8.9434e-08
15.602	-9.042e-08
15.653	-9.1408e-08
15.704	-9.2396e-08
15.755	-9.3386e-08
15.807	-9.4374e-08
15.858	-9.5358e-08
15.909	-9.634e-08
15.961	-9.7321e-08
16.012	-9.8304e-08
16.063	-9.9292e-08
16.114	-1.0028e-07
16.166	-1.0127e-07
16.217	-1.0225e-07
16.268	-1.0322e-07
16.32	-1.0418e-07
16.371	-1.0513e-07
16.422	-1.0608e-07
16.474	-1.0703e-07
16.525	-1.0798e-07
16.577	-1.0891e-07
16.628	-1.0984e-07
16.679	-1.1078e-07
16.731	-1.1171e-07
16.782	-1.1263e-07
16.834	-1.1354e-07
16.885	-1.1442e-07
16.937	-1.1529e-07
16.988	-1.1614e-07
17.04	-1.1698e-07
17.091	-1.1782e-07
17.143	-1.1865e-07
17.194	-1.1946e-07
17.246	-1.2027e-07
17.298	-1.2106e-07
17.349	-1.2183e-07
17.401	-1.226e-07
17.453	-1.2334e-07
17.504	-1.2404e-07
17.556	-1.2469e-07
17.608	-1.2525e-07
17.66	-1.2575e-07
17.711	-1.2627e-07
17.763	-1.2691e-07
17.815	-1.2766e-07
17.867	-1.2841e-07
17.919	-1.2905e-07
17.971	-1.2958e-07
18.023	-1.3003e-07
18.075	-1.3045e-07
18.127	-1.309e-07
18.179	-1.3141e-07
18.231	-1.3202e-07
18.283	-1.3271e-07
18.335	-1.334e-07
18.387	-1.34e-07
18.439	-1.3447e-07
18.492	-1.3485e-07
18.544	-1.352e-07
18.596	-1.3555e-07
18.648	-1.3587e-07
18.701	-1.361e-07
18.753	-1.3612e-07
18.806	-1.356e-07
18.858	-1.3414e-07
18.911	-1.3222e-07
18.963	-1.3148e-07
19.016	-1.3249e-07
19.068	-1.3401e-07
19.121	-1.351e-07
19.173	-1.3581e-07
19.226	-1.3641e-07
19.279	-1.3695e-07
19.332	-1.373e-07
19.385	-1.3739e-07
19.437	-1.3733e-07
19.49	-1.3733e-07
19.543	-1.3748e-07
19.596	-1.3775e-07
19.649	-1.3799e-07
19.702	-1.3814e-07
19.756	-1.3817e-07
19.809	-1.3816e-07
19.862	-1.3813e-07
19.915	-1.3812e-07
19.968	-1.3811e-07
20.022	-1.3806e-07
20.075	-1.3797e-07
20.129	-1.3785e-07
20.182	-1.3771e-07
20.236	-1.3751e-07
20.289	-1.3725e-07
20.343	-1.3672e-07
20.396	-1.3567e-07
20.45	-1.3353e-07
20.504	-1.2828e-07
20.557	-1.1222e-07
20.611	-1.0363e-07
20.664	-9.7802e-08
20.717	-9.5155e-08
20.771	-9.4668e-08
20.824	-9.3617e-08
20.878	-9.0601e-08
20.932	-8.7175e-08
20.985	-8.9402e-08
21.039	-9.4633e-08
21.092	-9.4514e-08
21.145	-9.5249e-08
21.198	-8.9031e-08
21.259	-8.7373e-08
21.315	-8.6493e-08
21.367	-8.0383e-08
21.419	-7.6094e-08
21.472	-7.6368e-08
21.524	-7.8838e-08
21.577	-7.8382e-08
21.631	-7.9685e-08
21.685	-8.3419e-08
21.74	-8.6618e-08
21.796	-9.3485e-08
21.852	-9.8984e-08
21.907	-1.0101e-07
21.962	-9.4086e-08
22.03	-8.6148e-08
22.089	-7.296e-08
22.158	-7.7417e-08
22.215	-6.5279e-08
22.269	-6.1753e-08
22.324	-6.3192e-08
22.379	-6.3486e-08
22.435	-5.5544e-08
22.49	-5.5795e-08
22.546	-6.0054e-08
22.601	-5.7659e-08
22.657	-5.8251e-08
22.713	-5.5104e-08
22.769	-5.7131e-08
22.824	-5.9592e-08
22.88	-5.8645e-08
22.936	-5.6438e-08
22.993	-6.1018e-08
23.049	-5.9488e-08
23.105	-6.0758e-08
23.162	-6.4378e-08
23.218	-6.204e-08
23.275	-6.9834e-08
23.332	-7.1388e-08
23.389	-7.6731e-08
23.446	-8.2891e-08
23.503	-8.8727e-08
23.561	-9.5655e-08
23.618	-1.0197e-07
23.676	-9.9385e-08
23.734	-9.5021e-08
23.791	-9.3875e-08
23.849	-9.4728e-08
23.907	-9.6058e-08
23.965	-9.6197e-08
24.024	-9.4984e-08
24.082	-9.4111e-08
24.14	-9.4035e-08
24.199	-9.4023e-08
24.258	-9.4162e-08
24.317	-9.4506e-08
24.375	-9.4955e-08
24.435	-9.5417e-08
24.494	-9.5571e-08
24.553	-9.5615e-08
24.612	-9.5608e-08
24.672	-9.528e-08
24.732	-9.5154e-08
24.791	-9.5333e-08
24.851	-8.6283e-08
24.912	-8.1105e-08
24.972	-8.0058e-08
25.032	-8.059e-08
25.092	-8.0775e-08
25.153	-8.0827e-08
25.214	-7.9558e-08
25.275	-7.9794e-08
25.336	-7.8879e-08
25.397	-7.8979e-08
25.458	-8.2568e-08
25.519	-8.8187e-08
25.58	-8.5303e-08
25.642	-8.5849e-08
25.702	-8.5074e-08
25.763	-7.8603e-08
25.825	-7.1842e-08
25.886	-6.7679e-08
25.948	-6.8013e-08
26.01	-6.8017e-08
26.073	-6.7483e-08
26.136	-6.4035e-08
26.205	-6.2583e-08
26.275	-6.2461e-08
26.34	-6.069e-08
26.403	-6.0257e-08
26.467	-6.0239e-08
26.531	-5.9381e-08
26.596	-5.805e-08
26.661	-5.693e-08
26.726	-5.657e-08
26.791	-5.6515e-08
26.857	-5.6311e-08
26.924	-5.5867e-08
26.991	-5.5329e-08
27.058	-5.4802e-08
27.126	-5.4243e-08
27.194	-5.369e-08
27.262	-5.3193e-08
27.332	-5.2708e-08
27.402	-5.2119e-08
27.472	-5.1558e-08
27.543	-5.1044e-08
27.615	-5.0497e-08
27.687	-4.9909e-08
27.76	-4.9282e-08
27.834	-4.864e-08
27.908	-4.8038e-08
27.984	-4.7405e-08
28.06	-4.6718e-08
28.138	-4.5964e-08
28.218	-4.4899e-08
28.301	-4.2429e-08
28.386	-3.7393e-08
28.474	-3.1002e-08
28.561	-1.9136e-08
28.645	-1.1396e-08
28.729	-6.2459e-09
28.814	-8.034e-10
28.902	3.8004e-09
28.991	8.1779e-09
29.082	1.2454e-08
29.172	1.6935e-08
29.263	2.1587e-08
29.355	2.585e-08
29.447	2.7489e-08
29.539	2.3415e-08
29.632	1.3739e-08
29.725	5.3469e-09
29.817	4.6573e-09
29.905	9.635e-09
29.991	8.2968e-09
30.076	-1.3021e-08
30.16	5.0079e-09
30.24	2.9674e-09
30.307	7.0626e-09
30.373	1.181e-08
30.442	1.9279e-08
30.531	2.0164e-08
30.63	8.2704e-09
30.701	1.8843e-09
30.772	-1.299e-08
30.839	-1.0247e-08
30.909	-7.4244e-09
30.984	-9.7711e-09
31.057	-4.6486e-09
31.13	-2.1266e-08
31.2	-1.9021e-08
31.27	-1.0581e-08
31.339	-2.964e-09
31.426	4.4694e-09
31.499	-1.6973e-08
31.561	-1.2908e-08
31.625	2.5994e-09
31.691	1.5465e-08
31.765	1.5364e-08
31.837	1.9093e-08
31.899	1.5661e-08
31.962	2.0576e-08
32.03	1.8611e-08
32.103	2.1406e-08
32.175	1.9427e-08
32.239	1.9559e-08
32.302	2.4712e-08
32.38	3.0138e-08
32.457	8.9338e-09
32.533	7.1656e-09
32.601	3.3278e-08
32.664	8.5229e-08
32.729	4.112e-08
32.8	1.8145e-08
32.856	7.8015e-09
32.913	1.3514e-08
32.98	3.8431e-08
33.046	4.9339e-08
33.112	3.0913e-08
33.179	1.4166e-08
33.243	5.1645e-09
33.307	1.5812e-09
33.37	1.0493e-08
33.433	-6.621e-09
33.497	-3.2281e-09
33.56	2.0907e-08
33.624	9.0362e-09
33.688	2.7158e-08
33.75	1.0881e-08
33.82	2.7136e-08
33.881	3.1252e-08
33.939	2.5032e-08
33.999	2.1831e-08
34.058	2.1786e-08
34.122	2.2273e-08
34.195	2.7601e-08
34.256	2.2892e-08
34.314	2.3512e-08
34.373	3.5572e-08
34.433	2.9881e-08
34.511	9.7046e-09
34.574	-2.2555e-09
34.634	-3.9716e-09
34.693	-2.6102e-09
34.751	-4.3388e-09
34.808	-1.7538e-08
34.864	-1.892e-08
34.921	-1.9552e-08
34.979	-3.007e-08
35.037	-2.2532e-08
35.095	-2.4081e-08
35.156	-2.4589e-08
35.216	-2.3292e-08
35.277	-2.3978e-08
35.333	-2.5205e-08
35.39	-1.5889e-08
35.446	-1.2613e-08
35.503	-7.7223e-09
35.56	1.6928e-09
35.618	-1.4299e-08
35.678	4.0239e-09
35.738	1.8448e-08
35.797	1.0377e-08
35.862	6.0031e-09
35.926	-2.8474e-09
35.988	7.2751e-09
36.043	4.2705e-08
36.101	2.0776e-08
36.162	1.7656e-08
36.223	1.5132e-08
36.28	-4.3652e-09
36.337	-2.1152e-08
36.393	-1.7683e-08
36.448	-8.1332e-09
36.508	7.0175e-09
36.567	1.5251e-09
36.628	8.756e-09
36.687	1.0451e-08
36.747	1.2523e-08
36.808	1.3593e-08
36.879	1.7022e-08
36.933	2.7523e-08
36.988	4.2393e-08
37.047	3.2661e-08
37.112	2.585e-08
37.172	2.6792e-08
37.226	2.2721e-08
37.282	1.7329e-09
37.338	-1.4215e-08
37.393	-1.6452e-08
37.449	-2.6613e-09
37.504	2.6724e-09
37.564	-4.5111e-09
37.626	-3.9029e-09
37.686	2.5309e-09
37.743	-5.6234e-09
37.807	-1.0196e-08
37.866	-1.1833e-08
37.919	-1.0611e-08
37.974	-1.188e-08
38.03	-6.4588e-09
38.085	-9.9939e-09
38.146	-8.6551e-09
38.203	-9.9285e-09
38.256	-1.3318e-08
38.311	-1.302e-08
38.365	-1.7991e-08
38.419	-1.8899e-08
38.473	-1.7298e-08
38.529	-5.696e-09
38.584	-1.6775e-08
38.642	-1.9442e-08
38.701	-1.0109e-08
38.766	-1.3478e-08
38.826	-1.2107e-08
38.879	-3.2217e-09
38.934	-2.0278e-09
38.99	-1.1755e-08
39.047	-5.1108e-09
39.105	1.0191e-08
39.161	-3.0625e-09
39.234	-1.1278e-08
39.295	-2.5089e-08
39.349	-2.1459e-08
39.405	-1.8994e-08
39.46	6.11e-09
39.516	-3.1626e-10
39.583	-1.9183e-08
39.645	-3.1332e-08
39.698	-3.3993e-08
39.753	-2.7253e-08
39.807	-2.7004e-08
39.862	-2.5652e-08
39.916	-2.0978e-08
39.971	-1.4929e-08
40.029	-2.0398e-08
40.086	-2.0456e-08
40.143	-1.7599e-08
40.203	-1.4292e-08
40.258	-9.9548e-09
40.311	-1.0105e-08
40.365	-1.5866e-08
40.418	-1.89e-08
40.472	-1.5781e-08
40.526	-7.0066e-09
40.581	3.6832e-09
40.642	2.8039e-09
40.698	2.8188e-09
40.755	-9.4317e-09
40.814	-2.3456e-08
40.881	-1.7873e-08
40.939	-1.6543e-08
40.993	-1.1069e-08
41.047	-1.3328e-08
41.105	-1.4959e-08
41.161	-1.3866e-08
41.215	-1.0097e-08
41.27	-1.0711e-08
41.324	-1.5635e-08
41.38	-1.8877e-08
41.438	-2.1297e-08
41.495	-2.2315e-08
41.551	-1.9956e-08
41.605	-1.6876e-08
41.659	-1.4391e-08
41.714	-1.0604e-08
41.769	-1.0017e-08
41.826	-1.3015e-08
41.883	-2.6583e-08
41.938	-3.7543e-08
41.993	-3.7601e-08
42.049	-3.7877e-08
42.104	-3.9802e-08
42.158	-4.2888e-08
42.212	-4.2487e-08
42.267	-3.8796e-08
42.321	-3.4982e-08
42.375	-3.1804e-08
42.429	-3.1471e-08
42.483	-3.2918e-08
42.537	-3.2136e-08
42.591	-2.9973e-08
42.645	-2.6731e-08
42.7	-2.9393e-08
42.758	-3.2075e-08
42.818	-2.2491e-08
42.876	-1.4885e-08
42.931	-3.301e-08
42.995	-3.7607e-08
43.055	-4.314e-08
43.112	-4.1516e-08
43.165	-4.4933e-08
43.219	-4.4489e-08
43.273	-4.1717e-08
43.327	-3.8958e-08
43.382	-3.7928e-08
43.436	-3.4796e-08
43.491	-3.2039e-08
43.546	-2.634e-08
43.601	-3.366e-08
43.665	-3.6544e-08
43.723	-4.0064e-08
43.783	-4.0665e-08
43.84	-3.9277e-08
43.894	-3.9696e-08
43.948	-3.8105e-08
44.002	-3.8169e-08
44.056	-3.5426e-08
44.11	-3.236e-08
44.164	-2.8552e-08
44.219	-3.2001e-08
44.278	-3.4508e-08
44.338	-4.0894e-08
44.399	-4.1183e-08
44.457	-4.1579e-08
44.511	-4.1721e-08
44.565	-4.158e-08
44.619	-4.2133e-08
44.673	-4.0743e-08
44.727	-4.0849e-08
44.781	-3.9658e-08
44.836	-3.7462e-08
44.89	-3.5781e-08
44.944	-3.5233e-08
44.999	-3.8314e-08
45.058	-4.3506e-08
45.118	-4.5511e-08
45.177	-4.5819e-08
45.233	-4.6617e-08
45.288	-4.6995e-08
45.342	-4.6736e-08
45.396	-4.6733e-08
45.45	-4.6793e-08
45.505	-4.6348e-08
45.559	-4.6049e-08
45.613	-4.5948e-08
45.668	-4.5312e-08
45.722	-4.4335e-08
45.777	-4.3457e-08
45.831	-4.3019e-08
45.886	-4.3289e-08
45.941	-4.3951e-08
45.997	-4.4579e-08
46.054	-4.4952e-08
46.11	-4.5055e-08
46.165	-4.4944e-08
46.221	-4.4715e-08
46.276	-4.4481e-08
46.331	-4.4331e-08
46.386	-4.4298e-08
46.442	-4.4365e-08
46.497	-4.4486e-08
46.553	-4.4622e-08
46.608	-4.475e-08
46.664	-4.4861e-08
46.72	-4.4958e-08
46.775	-4.5046e-08
46.831	-4.5128e-08
46.886	-4.521e-08
46.942	-4.5293e-08
46.998	-4.5377e-08
47.053	-4.5463e-08
47.109	-4.5549e-08
47.164	-4.5636e-08
47.22	-4.5723e-08
47.275	-4.5809e-08
47.331	-4.5894e-08
47.387	-4.598e-08
47.442	-4.6064e-08
47.498	-4.6148e-08
47.553	-4.6231e-08
47.609	-4.6313e-08
47.665	-4.6394e-08
47.72	-4.6475e-08
47.776	-4.6555e-08
47.832	-4.6635e-08
47.887	-4.6713e-08
47.943	-4.6791e-08
47.998	-4.6869e-08
48.054	-4.6945e-08
48.11	-4.7021e-08
48.165	-4.7096e-08
48.221	-4.7171e-08
48.277	-4.7245e-08
48.332	-4.7318e-08
48.388	-4.7391e-08
48.444	-4.7463e-08
48.499	-4.7534e-08
48.555	-4.7604e-08
48.611	-4.7674e-08
48.667	-4.7744e-08
48.722	-4.7813e-08
48.778	-4.7881e-08
48.834	-4.7948e-08
48.89	-4.8015e-08
48.946	-4.8082e-08
49.001	-4.8148e-08
49.057	-4.8213e-08
49.113	-4.8278e-08
49.169	-4.8342e-08
49.225	-4.8406e-08
49.281	-4.847e-08
49.337	-4.8534e-08
49.393	-4.8596e-08
49.448	-4.8658e-08
49.504	-4.872e-08
49.56	-4.8782e-08
49.616	-4.8843e-08
49.672	-4.8904e-08
49.728	-4.8965e-08
49.784	-4.9026e-08
49.841	-4.9086e-08
49.897	-4.9147e-08
49.953	-4.9207e-08
50.009	-4.9267e-08
50.065	-4.9327e-08
50.121	-4.9387e-08
50.177	-4.9447e-08
50.234	-4.9508e-08
50.29	-4.9568e-08
50.346	-4.9629e-08
50.402	-4.9689e-08
50.459	-4.975e-08
50.515	-4.9812e-08
50.571	-4.9873e-08
50.628	-4.9935e-08
50.684	-4.9997e-08
50.741	-5.006e-08
50.797	-5.0123e-08
50.854	-5.0187e-08
50.91	-5.0251e-08
50.967	-5.0315e-08
51.023	-5.0381e-08
51.08	-5.0447e-08
51.136	-5.0513e-08
51.193	-5.0581e-08
51.25	-5.0649e-08
51.306	-5.0718e-08
51.363	-5.0788e-08
51.42	-5.086e-08
51.477	-5.0931e-08
51.534	-5.1003e-08
51.591	-5.1077e-08
51.647	-5.1151e-08
51.704	-5.1227e-08
51.761	-5.1304e-08
51.818	-5.1381e-08
51.875	-5.146e-08
51.932	-5.154e-08
51.989	-5.1621e-08
52.047	-5.1703e-08
52.104	-5.1789e-08
52.161	-5.1873e-08
52.218	-5.1955e-08
52.275	-5.2038e-08
52.333	-5.2125e-08
52.39	-5.2223e-08
52.447	-5.2317e-08
52.505	-5.2407e-08
52.562	-5.2501e-08
52.62	-5.2597e-08
52.677	-5.2699e-08
52.735	-5.2818e-08
52.793	-5.2955e-08
52.85	-5.3064e-08
52.908	-5.3157e-08
52.966	-5.3281e-08
53.023	-5.3386e-08
53.081	-5.3495e-08
53.139	-5.3676e-08
53.197	-5.3879e-08
53.255	-5.4078e-08
53.313	-5.4216e-08
53.371	-5.4262e-08
53.429	-5.451e-08
53.487	-5.4969e-08
53.545	-5.5414e-08
53.603	-5.5663e-08
53.661	-5.5625e-08
53.72	-5.6027e-08
53.778	-5.7074e-08
53.836	-5.8138e-08
53.894	-5.8715e-08
53.952	-5.8753e-08
54.01	-5.8713e-08
54.068	-5.9771e-08
54.126	-6.1825e-08
54.183	-6.3537e-08
54.239	-6.505e-08
54.296	-6.6617e-08
54.354	-6.7878e-08
54.413	-6.9294e-08
54.472	-7.105e-08
54.53	-7.3069e-08
54.588	-7.5406e-08
54.644	-7.8016e-08
54.701	-7.9755e-08
54.759	-8.0426e-08
54.818	-8.0979e-08
54.878	-8.1714e-08
54.937	-8.2511e-08
54.997	-8.3311e-08
55.057	-8.4105e-08
55.117	-8.4892e-08
55.176	-8.5672e-08
55.236	-8.6445e-08
55.297	-8.7214e-08
55.357	-8.7977e-08
55.417	-8.8736e-08
55.477	-8.9492e-08
55.538	-9.0247e-08
55.598	-9.1e-08
55.659	-9.1753e-08
55.719	-9.2506e-08
55.78	-9.3257e-08
55.841	-9.4007e-08
55.902	-9.4758e-08
55.963	-9.551e-08
56.024	-9.6265e-08
56.085	-9.7023e-08
56.147	-9.7785e-08
56.208	-9.8548e-08
56.27	-9.931e-08
56.331	-1.0007e-07
56.393	-1.0085e-07
56.455	-1.0163e-07
56.517	-1.024e-07
56.579	-1.0317e-07
56.641	-1.0396e-07
56.704	-1.0475e-07
56.766	-1.0555e-07
56.829	-1.0633e-07
56.892	-1.0709e-07
56.954	-1.0786e-07
57.017	-1.0866e-07
57.081	-1.0947e-07
57.144	-1.1027e-07
57.207	-1.1106e-07
57.271	-1.1187e-07
57.335	-1.1271e-07
57.399	-1.1354e-07
57.463	-1.1431e-07
57.527	-1.1509e-07
57.591	-1.1593e-07
57.656	-1.1678e-07
57.721	-1.1753e-07
57.785	-1.182e-07
57.85	-1.1893e-07
57.916	-1.1972e-07
57.981	-1.2042e-07
58.047	-1.2103e-07
58.113	-1.2182e-07
58.179	-1.227e-07
58.245	-1.2317e-07
58.311	-1.2337e-07
58.378	-1.2395e-07
58.445	-1.2472e-07
58.512	-1.2492e-07
58.579	-1.2472e-07
58.646	-1.2489e-07
58.714	-1.2509e-07
58.782	-1.2431e-07
58.85	-1.2411e-07
58.919	-1.2337e-07
58.987	-1.208e-07
59.056	-1.1922e-07
59.126	-1.1935e-07
59.195	-1.1872e-07
59.265	-1.2043e-07
59.335	-1.196e-07
59.402	-1.14e-07
59.471	-1.0815e-07
59.54	-1.015e-07
59.609	-9.7455e-08
59.668	-1.0011e-07
59.726	-1.2054e-07
59.799	-1.3714e-07
59.871	-1.3672e-07
59.948	-1.3014e-07
60.028	-1.3443e-07
60.103	-1.3572e-07
60.178	-1.3584e-07
60.253	-1.4173e-07
60.329	-1.4434e-07
60.402	-1.5999e-07
60.467	-1.6735e-07
60.528	-1.6845e-07
60.604	-1.7235e-07
60.68	-1.7555e-07
60.757	-1.7855e-07
60.836	-1.8013e-07
60.914	-1.8045e-07
60.994	-1.82e-07
61.074	-1.8606e-07
61.155	-1.8806e-07
61.236	-1.8792e-07
61.318	-1.9125e-07
61.402	-1.9248e-07
61.485	-1.8639e-07
61.57	-1.8832e-07
61.658	-1.8865e-07
61.745	-1.8209e-07
61.833	-1.6138e-07
61.905	-2.2029e-07
61.979	-2.202e-07
62.054	-2.1078e-07
62.144	-2.067e-07
62.237	-2.017e-07
62.329	-2.0621e-07
62.422	-2.2553e-07
62.514	-2.1999e-07
62.606	-2.0793e-07
62.698	-1.9897e-07
62.791	-1.8859e-07
62.854	-1.7015e-07
62.918	-1.3396e-07
63.013	-1.769e-07
63.09	-1.9501e-07
63.176	-1.8443e-07
63.248	-1.8696e-07
63.308	-1.7273e-07
63.383	-1.7558e-07
63.459	-1.8941e-07
63.54	-1.6268e-07
63.623	-1.6164e-07
63.698	-1.629e-07
63.761	-1.618e-07
63.85	-1.8145e-07
63.926	-1.5999e-07
64.007	-1.3371e-07
64.093	-1.6037e-07
64.172	-1.7126e-07
64.24	-1.5666e-07
64.31	-1.5511e-07
64.374	-1.5318e-07
64.441	-1.5689e-07
64.508	-1.5951e-07
64.582	-1.6013e-07
64.656	-1.728e-07
64.727	-1.7065e-07
64.799	-1.6832e-07
64.879	-1.6795e-07
64.948	-1.7185e-07
65.034	-1.6347e-07
65.105	-1.5001e-07
65.167	-1.4954e-07
65.231	-1.3976e-07
65.295	-1.5708e-07
65.367	-1.3769e-07
65.438	-1.4473e-07
65.513	-1.4242e-07
65.591	-1.2899e-07
65.661	-1.2257e-07
65.722	-1.2714e-07
65.784	-1.282e-07
65.86	-1.1247e-07
65.919	-1.4682e-07
65.978	-1.4402e-07
66.048	-1.5427e-07
66.115	-1.5651e-07
66.196	-1.2939e-07
66.253	-1.5693e-07
66.311	-1.5785e-07
66.404	-1.3898e-07
66.463	-1.3381e-07
66.522	-1.3593e-07
66.586	-1.423e-07
66.654	-1.4342e-07
66.723	-1.7206e-07
66.801	-1.2138e-07
66.867	-8.9994e-08
66.927	-9.2471e-08
66.986	-1.083e-07
67.056	-8.6354e-08
67.119	-9.5948e-08
67.183	-9.8943e-08
67.247	-9.2703e-08
67.306	-8.2206e-08
67.372	-7.5113e-08
67.439	-7.6252e-08
67.496	-8.73e-08
67.555	-9.1855e-08
67.615	-8.6515e-08
67.674	-8.3662e-08
67.734	-9.0869e-08
67.794	-8.1075e-08
67.859	-7.2688e-08
67.924	-7.7662e-08
67.988	-8.3131e-08
68.047	-9.351e-08
68.106	-8.5544e-08
68.167	-7.387e-08
68.228	-7.3363e-08
68.292	-7.3819e-08
68.353	-8.3083e-08
68.411	-7.7343e-08
68.483	-7.1356e-08
68.545	-6.314e-08
68.603	-6.3148e-08
68.661	-7.0419e-08
68.719	-7.1316e-08
68.778	-5.7618e-08
68.838	-4.7783e-08
68.895	-4.9748e-08
68.953	-5.4857e-08
69.012	-6.4031e-08
69.071	-6.26e-08
69.14	-5.587e-08
69.201	-4.5962e-08
69.258	-4.779e-08
69.315	-5.3051e-08
69.372	-5.8831e-08
69.43	-5.793e-08
69.491	-5.2665e-08
69.552	-5.6974e-08
69.608	-6.4698e-08
69.666	-6.7757e-08
69.724	-6.3503e-08
69.785	-5.0309e-08
69.853	-5.3173e-08
69.911	-5.7703e-08
69.967	-5.5639e-08
70.025	-5.7986e-08
70.083	-5.4848e-08
70.147	-4.9189e-08
70.209	-5.3301e-08
70.264	-6.057e-08
70.321	-5.1469e-08
70.378	-3.6287e-08
70.435	-3.0921e-08
70.494	-3.034e-08
70.554	-3.5641e-08
70.611	-3.7688e-08
70.668	-3.7846e-08
70.725	-3.868e-08
70.782	-3.6924e-08
70.839	-3.7028e-08
70.895	-4.2419e-08
70.952	-4.4763e-08
71.009	-4.4063e-08
71.065	-5.014e-08
71.121	-5.2213e-08
71.178	-5.9871e-08
71.234	-6.3686e-08
71.291	-6.369e-08
71.347	-6.9366e-08
71.404	-7.24e-08
71.461	-6.9039e-08
71.521	-6.4725e-08
71.586	-6.2491e-08
71.647	-6.3858e-08
71.702	-6.0508e-08
71.758	-5.6995e-08
71.814	-5.5527e-08
71.871	-5.5216e-08
71.929	-5.5216e-08
71.989	-5.6446e-08
72.048	-6.2954e-08
72.106	-7.0665e-08
72.163	-6.3289e-08
72.228	-5.8396e-08
72.294	-4.9209e-08
72.363	-5.1569e-08
72.42	-4.2777e-08
72.476	-3.6934e-08
72.532	-3.376e-08
72.589	-3.42e-08
72.645	-3.6066e-08
72.701	-3.932e-08
72.757	-4.303e-08
72.812	-4.2608e-08
72.867	-4.2095e-08
72.923	-4.2171e-08
72.979	-4.2288e-08
73.035	-4.3171e-08
73.091	-4.3811e-08
73.148	-4.3728e-08
73.206	-4.4034e-08
73.264	-4.3928e-08
73.321	-4.3956e-08
73.378	-4.5039e-08
73.435	-4.6812e-08
73.492	-4.788e-08
73.55	-5.1378e-08
73.607	-5.2189e-08
73.664	-5.2037e-08
73.721	-5.6211e-08
73.778	-5.9802e-08
73.835	-6.2221e-08
73.893	-5.9467e-08
73.957	-5.6295e-08
74.018	-4.7899e-08
74.081	-4.3329e-08
74.143	-4.335e-08
74.201	-4.3086e-08
74.256	-4.2796e-08
74.311	-4.4008e-08
74.367	-4.6525e-08
74.422	-4.8123e-08
74.477	-5.0596e-08
74.533	-5.449e-08
74.588	-5.8411e-08
74.644	-6.2791e-08
74.7	-6.0384e-08
74.76	-5.8143e-08
74.82	-5.6072e-08
74.88	-5.4628e-08
74.94	-5.2157e-08
74.999	-4.7032e-08
75.059	-4.4489e-08
75.118	-4.3945e-08
75.175	-4.4134e-08
75.231	-4.4999e-08
75.286	-4.5562e-08
75.342	-4.6797e-08
75.397	-4.8484e-08
75.453	-5.0473e-08
75.508	-5.1831e-08
75.564	-5.1473e-08
75.621	-4.9855e-08
75.679	-4.8068e-08
75.737	-4.6696e-08
75.795	-4.5863e-08
75.852	-4.5282e-08
75.909	-4.4899e-08
75.966	-4.4715e-08
76.022	-4.4525e-08
76.079	-4.4259e-08
76.135	-4.3834e-08
76.191	-4.3283e-08
76.247	-4.2745e-08
76.304	-4.227e-08
76.36	-4.1843e-08
76.416	-4.1433e-08
76.472	-4.1049e-08
76.528	-4.0717e-08
76.584	-4.0464e-08
76.639	-4.0277e-08
76.695	-4.0113e-08
76.751	-3.9953e-08
76.806	-3.9807e-08
76.862	-3.9704e-08
76.917	-3.9629e-08
76.972	-3.9556e-08
77.028	-3.9475e-08
77.083	-3.9391e-08
77.138	-3.9313e-08
77.194	-3.9243e-08
77.249	-3.9174e-08
77.304	-3.9096e-08
77.359	-3.9009e-08
77.414	-3.8918e-08
77.47	-3.8829e-08
77.525	-3.8741e-08
77.58	-3.8649e-08
77.635	-3.8549e-08
77.69	-3.8445e-08
77.745	-3.834e-08
77.8	-3.8236e-08
77.855	-3.8131e-08
77.91	-3.8022e-08
77.965	-3.791e-08
78.02	-3.7798e-08
78.075	-3.7686e-08
78.13	-3.7574e-08
78.185	-3.7462e-08
78.24	-3.7347e-08
78.295	-3.7234e-08
78.35	-3.7121e-08
78.404	-3.7011e-08
78.459	-3.6901e-08
78.514	-3.6792e-08
78.569	-3.6684e-08
78.623	-3.6579e-08
78.678	-3.6477e-08
78.733	-3.6377e-08
78.788	-3.628e-08
78.842	-3.6187e-08
78.897	-3.6097e-08
78.951	-3.6011e-08
79.006	-3.593e-08
79.061	-3.5854e-08
79.115	-3.5783e-08
79.17	-3.5717e-08
79.224	-3.5648e-08
79.278	-3.5594e-08
79.333	-3.5554e-08
79.387	-3.5514e-08
79.442	-3.5477e-08
79.496	-3.5448e-08
79.55	-3.5438e-08
79.605	-3.5426e-08
79.659	-3.5412e-08
79.713	-3.5397e-08
79.767	-3.5384e-08
79.821	-3.5405e-08
79.875	-3.5435e-08
79.929	-3.5446e-08
79.983	-3.5449e-08
80.037	-3.5509e-08
80.091	-3.5536e-08
80.145	-3.5351e-08
80.198	-3.5039e-08
80.252	-3.4661e-08
80.305	-3.4206e-08
80.358	-3.3714e-08
80.411	-3.3062e-08
80.464	-3.2019e-08
80.516	-3.0769e-08
80.568	-2.9501e-08
80.62	-2.787e-08
80.672	-2.5798e-08
80.724	-2.333e-08
80.777	-2.0405e-08
80.83	-1.6889e-08
80.883	-1.2796e-08
80.935	-7.8946e-09
80.987	-2.836e-09
81.038	6.79e-10
81.09	2.9784e-09
81.143	4.733e-09
81.196	6.471e-09
81.249	8.086e-09
81.302	9.4877e-09
81.355	1.077e-08
81.407	1.1983e-08
81.46	1.3019e-08
81.513	1.3815e-08
81.566	1.4472e-08
81.618	1.515e-08
81.671	1.5893e-08
81.723	1.6664e-08
81.776	1.7439e-08
81.828	1.821e-08
81.881	1.8978e-08
81.933	1.9741e-08
81.985	2.0498e-08
82.038	2.1249e-08
82.09	2.1992e-08
82.142	2.2731e-08
82.194	2.3469e-08
82.246	2.4201e-08
82.298	2.4923e-08
82.35	2.5634e-08
82.402	2.6339e-08
82.454	2.7044e-08
82.505	2.7745e-08
82.557	2.844e-08
82.609	2.9126e-08
82.66	2.9802e-08
82.712	3.0473e-08
82.763	3.1143e-08
82.815	3.1809e-08
82.866	3.2464e-08
82.917	3.3104e-08
82.969	3.3736e-08
83.02	3.4373e-08
83.071	3.5011e-08
83.122	3.5634e-08
83.173	3.6228e-08
83.224	3.6805e-08
83.275	3.7383e-08
83.325	3.7967e-08
83.376	3.8546e-08
83.427	3.911e-08
83.477	3.9658e-08
83.528	4.0202e-08
83.578	4.0754e-08
83.628	4.1312e-08
83.679	4.1878e-08
83.729	4.2466e-08
83.779	4.306e-08
83.829	4.3679e-08
83.879	4.4324e-08
83.929	4.4947e-08
83.979	4.5509e-08
84.029	4.6029e-08
84.079	4.6552e-08
84.129	4.7101e-08
84.179	4.7657e-08
84.229	4.8192e-08
84.278	4.8702e-08
84.328	4.9223e-08
84.378	4.9789e-08
84.427	5.0369e-08
84.477	5.0885e-08
84.526	5.1312e-08
84.576	5.1724e-08
84.625	5.2234e-08
84.674	5.2854e-08
84.724	5.3453e-08
84.773	5.3911e-08
84.822	5.4249e-08
84.871	5.4562e-08
84.92	5.4897e-08
84.969	5.5241e-08
85.018	5.5592e-08
85.067	5.6022e-08
85.116	5.6631e-08
85.164	5.7367e-08
85.213	5.7987e-08
85.262	5.8322e-08
85.31	5.8472e-08
85.359	5.8631e-08
85.407	5.8872e-08
85.456	5.9161e-08
85.504	5.9455e-08
85.552	5.974e-08
85.6	6.0012e-08
85.648	6.0247e-08
85.697	6.0441e-08
85.745	6.0654e-08
85.792	6.092e-08
85.84	6.119e-08
85.888	6.1431e-08
85.936	6.1635e-08
85.984	6.1735e-08
86.031	6.1686e-08
86.079	6.1603e-08
86.126	6.1693e-08
86.174	6.2013e-08
86.221	6.2384e-08
86.268	6.2549e-08
86.316	6.2403e-08
86.363	6.2096e-08
86.41	6.1958e-08
86.457	6.2198e-08
86.504	6.2609e-08
86.551	6.2725e-08
86.597	6.2354e-08
86.644	6.1865e-08
86.691	6.178e-08
86.737	6.2104e-08
86.784	6.227e-08
86.83	6.1871e-08
86.877	6.1253e-08
86.923	6.1258e-08
86.969	6.1953e-08
87.016	6.265e-08
87.062	6.3067e-08
87.108	6.373e-08
87.154	6.4928e-08
87.199	6.6033e-08
87.245	6.6547e-08
87.291	6.7038e-08
87.336	6.8244e-08
87.382	6.9858e-08
87.427	7.1119e-08
87.473	7.2105e-08
87.518	7.3421e-08
87.563	7.5105e-08
87.609	7.6929e-08
87.654	7.9116e-08
87.699	8.1687e-08
87.744	8.4108e-08
87.789	8.6429e-08
87.834	8.9417e-08
87.878	9.3254e-08
87.923	9.7506e-08
87.968	1.0206e-07
88.013	1.0694e-07
88.057	1.1216e-07
88.102	1.182e-07
88.146	1.2618e-07
88.191	1.3664e-07
88.235	1.4818e-07
88.28	1.6077e-07
88.324	1.757e-07
88.368	1.9249e-07
88.413	2.102e-07
88.457	2.3015e-07
88.501	2.5476e-07
88.546	2.8551e-07
88.59	3.2256e-07
88.635	3.6582e-07
88.679	4.1817e-07
88.724	4.84e-07
88.768	5.632e-07
88.813	6.579e-07
88.858	7.6041e-07
88.902	8.5891e-07
88.947	1.0102e-06
88.99	1.0927e-06
89.032	1.0228e-06
89.073	1.1746e-06
89.114	1.6135e-06
89.157	1.9483e-06
89.198	2.6819e-06
89.244	2.9194e-06
89.268	2.5899e-06
89.293	1.2729e-06
89.328	1.234e-06
89.378	2.4643e-06
89.41	2.9293e-06
89.442	2.4067e-06
89.466	2.5681e-06
89.49	3.0836e-06
89.523	3.3468e-06
89.563	3.2829e-06
89.577	2.56e-06
89.591	1.0362e-06
89.607	8.2235e-07
89.628	2.4945e-06
89.661	3.2692e-06
89.691	2.0643e-06
89.717	3.2379e-07
89.742	1.8242e-06
89.758	3.6149e-06
89.774	5.6322e-06
89.793	8.0237e-06
89.807	9.2778e-06
89.82	9.6404e-06
89.837	1.045e-05
89.858	9.1338e-06
89.879	9.6307e-06
89.898	1.0677e-05
89.921	1.0229e-05
89.941	8.9234e-06
89.963	6.2983e-06
89.984	3.8341e-06
90.006	2.4231e-06
90.027	1.5084e-06
90.049	5.9747e-07
90.07	-5.262e-07
90.09	-1.9162e-06
90.11	-3.4827e-06
90.131	-5.133e-06
90.151	-6.9866e-06
90.171	-9.0355e-06
90.191	-1.1e-05
90.21	-1.2495e-05
90.228	-1.3222e-05
90.244	-1.3991e-05
90.265	-1.4469e-05
90.287	-1.4451e-05
90.309	-1.4327e-05
90.332	-1.49e-05
90.356	-1.6333e-05
90.38	-1.7384e-05
90.398	-1.6903e-05
90.415	-1.531e-05
90.433	-1.3983e-05
90.455	-1.2213e-05
90.476	-9.8998e-06
90.5	-6.712e-06
90.52	-3.4994e-06
90.546	1.1287e-06
90.573	5.6064e-06
90.599	9.1742e-06
90.626	1.1826e-05
90.653	1.5214e-05
90.678	1.993e-05
90.687	2.1e-05
90.696	2.0011e-05
90.705	1.7152e-05
90.713	1.6078e-05
90.73	1.6083e-05
90.746	1.5293e-05
90.76	1.6881e-05
90.772	1.4734e-05
90.783	1.4458e-05
90.809	1.27e-05
90.834	1.3244e-05
90.859	1.2739e-05
90.885	7.0119e-06
90.908	-9.5667e-08
90.928	-4.6587e-06
90.941	-6.2659e-06
90.953	-6.7627e-06
90.967	-6.4582e-06
90.983	-5.4928e-06
90.998	-4.4292e-06
91.013	-4.279e-06
91.026	-4.637e-06
91.038	-5.1015e-06
91.051	-5.5872e-06
91.064	-5.8944e-06
91.076	-5.7163e-06
91.087	-5.4475e-06
91.101	-5.0291e-06
91.114	-4.586e-06
91.128	-4.2913e-06
91.142	-4.0871e-06
91.156	-4.0777e-06
91.169	-4.1044e-06
91.182	-4.0123e-06
91.196	-3.7523e-06
91.209	-3.3863e-06
91.223	-2.9951e-06
91.238	-2.6053e-06
91.253	-2.2173e-06
91.268	-1.8419e-06
91.284	-1.4635e-06
91.301	-1.0769e-06
91.318	-6.9451e-07
91.336	-3.245e-07
91.355	3.4718e-08
91.374	3.8815e-07
91.393	7.3885e-07
91.414	1.0877e-06
91.435	1.4338e-06
91.457	1.7717e-06
91.481	2.0987e-06
91.505	2.4204e-06
91.531	2.7474e-06
91.557	3.0887e-06
91.586	3.44e-06
91.615	3.7956e-06
91.646	4.1621e-06
91.679	4.5186e-06
91.715	4.6698e-06
91.749	4.4774e-06
91.783	4.3997e-06
91.815	4.2898e-06
91.846	4.0409e-06
91.877	3.7641e-06
91.909	3.544e-06
91.941	3.4585e-06
91.973	3.4896e-06
92.005	3.2076e-06
92.037	2.8929e-06
92.068	2.7006e-06
92.1	2.6534e-06
92.132	2.673e-06
92.164	2.698e-06
92.196	2.6979e-06
92.229	2.676e-06
92.263	2.6064e-06
92.297	2.4961e-06
92.33	2.47e-06
92.364	2.6747e-06
92.398	2.5767e-06
92.433	2.4824e-06
92.468	2.4589e-06
92.502	2.5922e-06
92.538	2.5889e-06
92.573	2.3336e-06
92.608	1.9374e-06
92.644	1.6645e-06
92.675	1.8511e-06
92.711	2.0966e-06
92.747	2.2455e-06
92.788	2.2734e-06
92.83	2.3703e-06
92.863	2.3276e-06
92.895	2.0262e-06
92.94	1.7532e-06
92.978	1.2774e-06
93.016	1.1832e-06
93.054	1.2705e-06
93.089	1.4161e-06
93.12	1.5744e-06
93.159	1.5044e-06
93.193	1.4024e-06
93.235	1.3757e-06
93.278	1.421e-06
93.322	1.4455e-06
93.365	1.4297e-06
93.409	1.3638e-06
93.454	1.2831e-06
93.499	1.2273e-06
93.544	1.196e-06
93.59	1.2293e-06
93.636	1.1185e-06
93.682	1.0884e-06
93.73	1.2388e-06
93.777	9.2774e-07
93.826	8.9835e-07
93.874	8.8679e-07
93.924	7.8425e-07
93.974	6.5365e-07
94.025	5.3449e-07
94.077	4.6231e-07
94.13	5.5227e-07
94.173	6.6988e-07
94.225	9.1888e-07
94.266	8.306e-07
94.307	7.628e-07
94.36	6.2481e-07
94.413	5.1977e-07
94.458	6.092e-07
94.513	6.7949e-07
94.565	6.9233e-07
94.608	6.451e-07
94.677	4.4831e-07
94.74	4.4709e-07
94.805	4.6377e-07
94.871	3.1355e-07
94.939	2.0833e-07
95.007	3.192e-07
95.074	4.4571e-07
95.141	4.7524e-07
95.199	4.7573e-07
95.266	4.2158e-07
95.333	4.0009e-07
95.399	3.7986e-07
95.465	3.5815e-07
95.532	3.3719e-07
95.597	3.2486e-07
95.662	3.1601e-07
95.726	2.835e-07
95.786	1.6766e-07
95.846	1.2364e-07
95.907	1.2887e-07
95.972	8.2248e-08
96.036	1.9962e-07
96.1	2.5865e-07
96.161	2.7051e-07
96.221	2.6875e-07
96.281	2.6279e-07
96.342	2.5573e-07
96.401	2.4924e-07
96.461	2.4388e-07
96.52	2.3943e-07
96.58	2.3612e-07
96.639	2.3439e-07
96.698	2.336e-07
96.757	2.3251e-07
96.816	2.311e-07
96.874	2.3055e-07
96.933	2.3128e-07
96.991	2.3257e-07
97.05	2.3409e-07
97.108	2.3632e-07
97.167	2.3928e-07
97.225	2.4238e-07
97.284	2.4567e-07
97.342	2.4998e-07
97.401	2.5547e-07
97.459	2.6101e-07
97.518	2.6589e-07
97.577	2.7099e-07
97.635	2.7742e-07
97.694	2.8365e-07
97.753	2.9002e-07
97.813	2.9818e-07
97.872	3.0674e-07
97.931	3.122e-07
97.989	3.1823e-07
98.048	3.2549e-07
98.106	3.333e-07
98.165	3.422e-07
98.223	3.5216e-07
98.282	3.6226e-07
98.341	3.7163e-07
98.399	3.8036e-07
98.459	3.8939e-07
98.518	3.9926e-07
98.577	4.0927e-07
98.637	4.1805e-07
98.698	4.2466e-07
98.758	4.2863e-07
98.82	4.292e-07
98.882	4.2449e-07
98.945	4.1113e-07
99.01	3.8332e-07
99.076	3.3068e-07
99.145	2.3048e-07
99.213	5.6079e-08
99.277	-1.5711e-07
99.339	-3.8426e-07
99.399	-6.3805e-07
99.456	-9.2121e-07
99.512	-1.2047e-06
99.565	-1.2913e-06
99.617	-1.0735e-06
99.671	-1.2075e-06
99.724	-2.0461e-06
99.777	-3.6603e-06
99.822	-4.0455e-06
99.868	-2.5122e-06
99.906	-1.2068e-06
99.938	-2.9687e-06
99.969	-3.2634e-06
100	-4.9989e-06
100.03	-7.6817e-06
100.06	-6.6328e-06
100.09	-4.5686e-06
100.12	-3.6847e-06
100.13	-3.6294e-06
100.15	-4.553e-06
100.18	-5.7232e-06
100.2	-6.1219e-06
100.23	-5.6264e-06
100.25	-5.8927e-06
100.28	-6.7855e-06
100.3	-5.3306e-06
100.32	-4.0693e-06
100.34	-4.1182e-06
100.36	-5.5505e-06
100.38	-6.7637e-06
100.4	-8.4747e-06
100.42	-1.0523e-05
100.43	-1.1347e-05
[truncated: 29,947 more rows]
