# Supplementary material for: Iterative learning control of neuronal firing based on FHN and HR models
Source: PLoS One. 2025 Jul 31;20(7):e0329380. doi: 10.1371/journal.pone.0329380 (PMC12312922; doi:10.1371/journal.pone.0329380)
Supplement: S1 File — This ZIP file contains all supplementary materials, including the raw data supporting the figures and tables presented in the article. (ZIP) [file pone.0329380.s001.zip › Supporting Information/HR error_DC_PID.csv]

0	0
0.0017862	0.0047839
0.007448	0.018614
0.013282	0.03105
0.019453	0.042566
0.025974	0.053238
0.032864	0.063146
0.040142	0.072369
0.047828	0.080976
0.055943	0.089033
0.064508	0.096601
0.073547	0.10373
0.083083	0.11048
0.093138	0.11689
0.10374	0.12299
0.11491	0.12883
0.12667	0.13444
0.13905	0.13983
0.15205	0.14503
0.16552	0.14999
0.17949	0.15475
0.19397	0.15932
0.20899	0.16374
0.22457	0.16801
0.24073	0.17214
0.25748	0.17615
0.27486	0.18005
0.29288	0.18384
0.31157	0.18752
0.33095	0.19112
0.35099	0.19461
0.3717	0.19801
0.39312	0.20132
0.41528	0.20454
0.43819	0.20769
0.46191	0.21076
0.48644	0.21377
0.51182	0.21671
0.53809	0.21959
0.56526	0.22241
0.59336	0.22518
0.62242	0.2279
0.65246	0.23058
0.68349	0.23322
0.71553	0.23582
0.7486	0.23838
0.78269	0.24092
0.81782	0.24342
0.85397	0.2459
0.89114	0.24835
0.9293	0.25079
0.96843	0.2532
1.0085	0.2556
1.0495	0.25797
1.0913	0.26034
1.134	0.26268
1.1775	0.26502
1.2218	0.26735
1.2669	0.26966
1.3126	0.27197
1.3592	0.27427
1.4064	0.27658
1.4545	0.27889
1.5034	0.2812
1.5533	0.28353
1.6042	0.28588
1.6563	0.28826
1.71	0.29069
1.7657	0.29319
1.8242	0.2958
1.8872	0.29859
1.9598	0.30178
2.0308	0.3049
2.0944	0.30768
2.1506	0.31013
2.203	0.31242
2.2528	0.3146
2.3007	0.31669
2.347	0.31871
2.3919	0.32068
2.4356	0.32259
2.4782	0.32445
2.5199	0.32626
2.5607	0.32804
2.6007	0.32976
2.6399	0.33145
2.6784	0.33308
2.7162	0.33467
2.7534	0.33621
2.79	0.33769
2.826	0.33911
2.8615	0.34047
2.8964	0.34174
2.9309	0.34293
2.9649	0.34403
2.9985	0.34501
3.0317	0.34588
3.0644	0.3466
3.0968	0.34717
3.1288	0.34755
3.1606	0.34773
3.192	0.34768
3.2231	0.34737
3.254	0.34677
3.2847	0.34583
3.3152	0.34451
3.3456	0.34277
3.376	0.34055
3.4064	0.33779
3.4365	0.33447
3.4658	0.33063
3.4943	0.32627
3.522	0.32142
3.549	0.31608
3.5752	0.31031
3.6006	0.30413
3.6254	0.29762
3.6494	0.29081
3.6729	0.28378
3.6957	0.27656
3.7179	0.26922
3.7397	0.26181
3.761	0.25437
3.782	0.24694
3.8026	0.23956
3.823	0.23226
3.8431	0.22509
3.8631	0.21807
3.8831	0.2112
3.9034	0.20441
3.9241	0.19774
3.9451	0.19124
3.9666	0.18495
3.9885	0.17892
4.0108	0.17319
4.0337	0.16781
4.0571	0.1628
4.081	0.15822
4.1054	0.15408
4.1304	0.1504
4.156	0.14719
4.1821	0.14446
4.2087	0.14217
4.2359	0.14029
4.2636	0.13876
4.292	0.13751
4.3209	0.13641
4.3505	0.13533
4.3808	0.13411
4.4115	0.13255
4.4396	0.13069
4.4655	0.12852
4.4895	0.12605
4.512	0.12333
4.5332	0.12041
4.5533	0.11736
4.5724	0.11424
4.5908	0.1111
4.6086	0.10799
4.6257	0.10496
4.6425	0.10204
4.6589	0.099265
4.6749	0.096654
4.6907	0.094228
4.7063	0.092002
4.7218	0.089984
4.7371	0.088178
4.7523	0.086587
4.7675	0.085209
4.7826	0.084039
4.7977	0.083073
4.8129	0.082303
4.8281	0.081721
4.8434	0.081318
4.8588	0.081085
4.8743	0.081014
4.8899	0.081096
4.9058	0.081322
4.9218	0.081684
4.9381	0.082174
4.9546	0.082784
4.9714	0.08351
4.9885	0.084343
5.0059	0.085278
5.0237	0.086311
5.0418	0.087435
5.0604	0.088648
5.0795	0.089944
5.099	0.09132
5.119	0.092774
5.1396	0.094302
5.1608	0.095901
5.1826	0.09757
5.2051	0.099308
5.2284	0.10111
5.2523	0.10298
5.2771	0.10491
5.3027	0.1069
5.3291	0.10894
5.3564	0.11104
5.3846	0.11319
5.4136	0.11538
5.4436	0.11762
5.4744	0.11989
5.506	0.12218
5.5383	0.12449
5.5713	0.12682
5.605	0.12915
5.6392	0.13147
5.6739	0.13379
5.709	0.13609
5.7445	0.13838
5.7804	0.14064
5.8165	0.14287
5.8528	0.14508
5.8894	0.14725
5.9262	0.1494
5.9632	0.15151
6.0003	0.15359
6.0377	0.15564
6.0752	0.15765
6.1128	0.15964
6.1506	0.16158
6.1886	0.1635
6.2267	0.16539
6.265	0.16724
6.3034	0.16906
6.342	0.17085
6.3806	0.17261
6.4195	0.17434
6.4585	0.17604
6.4976	0.17771
6.5368	0.17934
6.5762	0.18095
6.6158	0.18253
6.6555	0.18408
6.6953	0.18561
6.7352	0.1871
6.7753	0.18857
6.8155	0.19001
6.8558	0.19142
6.8963	0.19281
6.9369	0.19416
6.9777	0.1955
7.0185	0.19681
7.0595	0.19809
7.1007	0.19934
7.1419	0.20058
7.1833	0.20178
7.2248	0.20297
7.2664	0.20412
7.3082	0.20526
7.35	0.20637
7.392	0.20746
7.4341	0.20853
7.4763	0.20957
7.5187	0.21059
7.5612	0.21159
7.6037	0.21257
7.6464	0.21353
7.6892	0.21446
7.7321	0.21538
7.7752	0.21627
7.8183	0.21715
7.8615	0.218
7.9049	0.21884
7.9483	0.21965
7.9919	0.22045
8.0356	0.22123
8.0793	0.22199
8.1232	0.22273
8.1672	0.22345
8.2112	0.22416
8.2554	0.22484
8.2997	0.22551
8.344	0.22617
8.3885	0.2268
8.433	0.22742
8.4777	0.22803
8.5224	0.22862
8.5672	0.22919
8.6121	0.22974
8.6571	0.23029
8.7022	0.23081
8.7474	0.23132
8.7926	0.23182
8.8379	0.2323
8.8834	0.23277
8.9288	0.23323
8.9744	0.23367
9.0201	0.23409
9.0658	0.23451
9.1116	0.23491
9.1575	0.2353
9.2034	0.23567
9.2494	0.23604
9.2955	0.23639
9.3417	0.23673
9.3879	0.23705
9.4342	0.23737
9.4806	0.23767
9.527	0.23797
9.5735	0.23825
9.6201	0.23852
9.6667	0.23878
9.7134	0.23903
9.7601	0.23927
9.8069	0.2395
9.8538	0.23972
9.9007	0.23993
9.9477	0.24013
9.9947	0.24032
10.042	0.2405
10.089	0.24068
10.136	0.24084
10.183	0.241
10.231	0.24114
10.278	0.24128
10.325	0.24141
10.373	0.24153
10.42	0.24165
10.468	0.24175
10.515	0.24185
10.563	0.24194
10.611	0.24203
10.659	0.2421
10.706	0.24217
10.754	0.24223
10.802	0.24229
10.85	0.24234
10.898	0.24238
10.946	0.24242
10.994	0.24245
11.042	0.24247
11.09	0.24249
11.138	0.2425
11.186	0.2425
11.234	0.2425
11.283	0.2425
11.331	0.24249
11.379	0.24247
11.428	0.24245
11.476	0.24242
11.524	0.24239
11.573	0.24235
11.621	0.24231
11.67	0.24226
11.718	0.24221
11.767	0.24216
11.816	0.2421
11.864	0.24203
11.913	0.24196
11.962	0.24189
12.01	0.24181
12.059	0.24173
12.108	0.24165
12.157	0.24156
12.205	0.24147
12.254	0.24137
12.303	0.24127
12.352	0.24117
12.401	0.24106
12.45	0.24095
12.499	0.24084
12.548	0.24072
12.597	0.2406
12.646	0.24048
12.695	0.24036
12.745	0.24023
12.794	0.2401
12.843	0.23996
12.892	0.23983
12.941	0.23969
12.991	0.23955
13.04	0.2394
13.089	0.23926
13.138	0.23911
13.188	0.23896
13.237	0.23881
13.287	0.23865
13.336	0.23849
13.386	0.23833
13.435	0.23817
13.484	0.23801
13.534	0.23784
13.584	0.23767
13.633	0.23751
13.683	0.23734
13.732	0.23716
13.782	0.23699
13.832	0.23681
13.881	0.23664
13.931	0.23646
13.981	0.23628
14.031	0.23609
14.08	0.23591
14.13	0.23573
14.18	0.23554
14.23	0.23535
14.28	0.23517
14.33	0.23498
14.38	0.23479
14.43	0.2346
14.48	0.2344
14.53	0.23421
14.58	0.23402
14.63	0.23382
14.68	0.23362
14.73	0.23343
14.78	0.23323
14.83	0.23303
14.88	0.23283
14.931	0.23263
14.981	0.23243
15.031	0.23223
15.081	0.23203
15.132	0.23182
15.182	0.23162
15.232	0.23142
15.283	0.23121
15.333	0.23101
15.384	0.2308
15.434	0.2306
15.485	0.23039
15.535	0.23019
15.586	0.22998
15.636	0.22977
15.687	0.22956
15.737	0.22936
15.788	0.22915
15.839	0.22894
15.89	0.22873
15.94	0.22853
15.991	0.22832
16.042	0.22811
16.093	0.2279
16.144	0.22769
16.195	0.22748
16.245	0.22728
16.296	0.22707
16.347	0.22686
16.398	0.22665
16.45	0.22644
16.501	0.22624
16.552	0.22603
16.603	0.22582
16.654	0.22561
16.705	0.22541
16.757	0.2252
16.808	0.22499
16.859	0.22478
16.911	0.22458
16.962	0.22437
17.013	0.22417
17.065	0.22396
17.116	0.22376
17.168	0.22355
17.219	0.22335
17.271	0.22314
17.323	0.22294
17.374	0.22274
17.426	0.22253
17.478	0.22233
17.53	0.22213
17.581	0.22193
17.633	0.22173
17.685	0.22153
17.737	0.22133
17.789	0.22113
17.841	0.22093
17.893	0.22073
17.945	0.22053
17.997	0.22033
18.049	0.22014
18.102	0.21994
18.154	0.21975
18.206	0.21955
18.259	0.21936
18.311	0.21917
18.363	0.21897
18.416	0.21878
18.468	0.21859
18.521	0.2184
18.574	0.21821
18.626	0.21802
18.679	0.21784
18.732	0.21765
18.784	0.21746
18.837	0.21728
18.89	0.21709
18.943	0.21691
18.996	0.21672
19.049	0.21654
19.102	0.21636
19.155	0.21618
19.208	0.216
19.262	0.21582
19.315	0.21564
19.368	0.21547
19.422	0.21529
19.475	0.21511
19.528	0.21494
19.582	0.21477
19.635	0.21459
19.689	0.21442
19.743	0.21425
19.796	0.21408
19.85	0.21391
19.904	0.21375
19.958	0.21358
20.012	0.21341
20.066	0.21325
20.12	0.21309
20.174	0.21292
20.228	0.21276
20.282	0.2126
20.337	0.21244
20.391	0.21228
20.445	0.21213
20.5	0.21197
20.554	0.21181
20.609	0.21166
20.664	0.21151
20.718	0.21136
20.773	0.2112
20.828	0.21105
20.883	0.21091
20.938	0.21076
20.993	0.21061
21.048	0.21047
21.103	0.21032
21.158	0.21018
21.213	0.21004
21.269	0.2099
21.324	0.20976
21.379	0.20962
21.435	0.20948
21.49	0.20934
21.546	0.20921
21.602	0.20908
21.658	0.20894
21.714	0.20881
21.769	0.20868
21.825	0.20855
21.882	0.20842
21.938	0.2083
21.994	0.20817
22.05	0.20805
22.107	0.20792
22.163	0.2078
22.219	0.20768
22.276	0.20756
22.333	0.20744
22.39	0.20733
22.446	0.20721
22.503	0.2071
22.56	0.20698
22.617	0.20687
22.674	0.20676
22.732	0.20665
22.789	0.20654
22.846	0.20643
22.904	0.20633
22.961	0.20622
23.019	0.20612
23.077	0.20602
23.135	0.20592
23.192	0.20582
23.25	0.20572
23.308	0.20562
23.367	0.20553
23.425	0.20543
23.483	0.20534
23.542	0.20525
23.6	0.20515
23.659	0.20506
23.717	0.20498
23.776	0.20489
23.835	0.2048
23.894	0.20472
23.953	0.20463
24.013	0.20455
24.072	0.20447
24.131	0.20439
24.191	0.20431
24.25	0.20424
24.31	0.20416
24.37	0.20409
24.43	0.20401
24.49	0.20394
24.55	0.20387
24.61	0.2038
24.671	0.20373
24.731	0.20366
24.792	0.2036
24.852	0.20353
24.913	0.20347
24.974	0.20341
25.035	0.20335
25.096	0.20329
25.158	0.20323
25.219	0.20317
25.281	0.20312
25.342	0.20306
25.404	0.20301
25.466	0.20295
25.528	0.2029
25.59	0.20285
25.653	0.2028
25.715	0.20276
25.778	0.20271
25.84	0.20267
25.903	0.20262
25.966	0.20258
26.03	0.20254
26.093	0.2025
26.156	0.20246
26.22	0.20242
26.284	0.20238
26.348	0.20235
26.412	0.20231
26.476	0.20228
26.541	0.20225
26.605	0.20222
26.67	0.20219
26.735	0.20216
26.8	0.20213
26.866	0.20211
26.931	0.20208
26.997	0.20206
27.063	0.20204
27.129	0.20201
27.195	0.20199
27.262	0.20197
27.329	0.20196
27.396	0.20194
27.463	0.20192
27.53	0.20191
27.598	0.20189
27.666	0.20188
27.734	0.20187
27.802	0.20186
27.871	0.20185
27.94	0.20184
28.009	0.20183
28.078	0.20183
28.148	0.20182
28.218	0.20182
28.288	0.20182
28.359	0.20181
28.43	0.20181
28.501	0.20181
28.573	0.20181
28.645	0.20182
28.717	0.20182
28.79	0.20182
28.863	0.20183
28.937	0.20184
29.011	0.20184
29.085	0.20185
29.16	0.20186
29.236	0.20187
29.312	0.20188
29.388	0.2019
29.466	0.20191
29.544	0.20192
29.622	0.20194
29.701	0.20196
29.781	0.20197
29.862	0.20199
29.944	0.20201
30.027	0.20203
30.111	0.20206
30.196	0.20208
30.283	0.20211
30.371	0.20213
30.462	0.20216
30.554	0.20219
30.651	0.20222
30.749	0.20225
30.848	0.20229
30.948	0.20232
31.048	0.20236
31.149	0.20239
31.241	0.20243
31.327	0.20246
31.415	0.20249
31.504	0.20253
31.591	0.20256
31.676	0.2026
31.76	0.20263
31.843	0.20266
31.925	0.2027
32.006	0.20273
32.087	0.20276
32.166	0.2028
32.246	0.20283
32.324	0.20286
32.402	0.20289
32.479	0.20293
32.556	0.20296
32.632	0.20299
32.708	0.20302
32.783	0.20305
32.857	0.20309
32.932	0.20312
33.006	0.20315
33.079	0.20318
33.152	0.20321
33.225	0.20324
33.297	0.20327
33.37	0.2033
33.441	0.20333
33.513	0.20335
33.584	0.20338
33.655	0.20341
33.725	0.20344
33.795	0.20347
33.865	0.20349
33.935	0.20352
34.005	0.20354
34.074	0.20357
34.143	0.2036
34.212	0.20362
34.28	0.20365
34.348	0.20367
34.417	0.20369
34.484	0.20372
34.552	0.20374
34.62	0.20376
34.687	0.20379
34.754	0.20381
34.821	0.20383
34.888	0.20385
34.954	0.20387
35.02	0.20389
35.087	0.20391
35.153	0.20393
35.218	0.20395
35.284	0.20396
35.35	0.20398
35.415	0.204
35.48	0.20401
35.545	0.20403
35.61	0.20404
35.675	0.20406
35.74	0.20407
35.804	0.20409
35.869	0.2041
35.933	0.20411
35.997	0.20413
36.061	0.20414
36.125	0.20415
36.188	0.20416
36.252	0.20417
36.315	0.20418
36.379	0.20419
36.442	0.20419
36.505	0.2042
36.568	0.20421
36.631	0.20422
36.694	0.20422
36.756	0.20423
36.819	0.20423
36.881	0.20424
36.944	0.20424
37.006	0.20424
37.068	0.20424
37.13	0.20425
37.192	0.20425
37.254	0.20425
37.316	0.20425
37.377	0.20425
37.439	0.20424
37.501	0.20424
37.562	0.20424
37.623	0.20424
37.684	0.20423
37.746	0.20423
37.807	0.20422
37.868	0.20422
37.928	0.20421
37.989	0.2042
38.05	0.2042
38.111	0.20419
38.171	0.20418
38.232	0.20417
38.292	0.20416
38.352	0.20415
38.412	0.20413
38.473	0.20412
38.533	0.20411
38.593	0.2041
38.653	0.20408
38.713	0.20407
38.772	0.20405
38.832	0.20403
38.892	0.20402
38.951	0.204
39.011	0.20398
39.07	0.20396
39.13	0.20394
39.189	0.20392
39.248	0.2039
39.307	0.20388
39.367	0.20386
39.426	0.20384
39.485	0.20381
39.544	0.20379
39.603	0.20376
39.661	0.20374
39.72	0.20371
39.779	0.20368
39.838	0.20366
39.896	0.20363
39.955	0.2036
40.013	0.20357
40.072	0.20354
40.13	0.20351
40.188	0.20348
40.247	0.20344
40.305	0.20341
40.363	0.20338
40.421	0.20334
40.479	0.20331
40.537	0.20327
40.595	0.20324
40.653	0.2032
40.711	0.20316
40.769	0.20312
40.827	0.20309
40.885	0.20305
40.942	0.20301
41	0.20296
41.058	0.20292
41.115	0.20288
41.173	0.20284
41.23	0.20279
41.288	0.20275
41.345	0.20271
41.402	0.20266
41.46	0.20261
41.517	0.20257
41.574	0.20252
41.631	0.20247
41.689	0.20242
41.746	0.20237
41.803	0.20232
41.86	0.20227
41.917	0.20222
41.974	0.20217
42.031	0.20212
42.088	0.20206
42.144	0.20201
42.201	0.20195
42.258	0.2019
42.315	0.20184
42.371	0.20179
42.428	0.20173
42.485	0.20167
42.541	0.20161
42.598	0.20155
42.655	0.20149
42.711	0.20143
42.768	0.20137
42.824	0.20131
42.88	0.20125
42.937	0.20119
42.993	0.20112
43.049	0.20106
43.106	0.20099
43.162	0.20093
43.218	0.20086
43.275	0.2008
43.331	0.20073
43.387	0.20066
43.443	0.20059
43.499	0.20053
43.555	0.20046
43.611	0.20039
43.667	0.20031
43.723	0.20024
43.779	0.20017
43.835	0.2001
43.891	0.20003
43.947	0.19995
44.003	0.19988
44.059	0.1998
44.115	0.19973
44.171	0.19965
44.226	0.19958
44.282	0.1995
44.338	0.19942
44.394	0.19934
44.449	0.19926
44.505	0.19918
44.561	0.1991
44.616	0.19902
44.672	0.19894
44.728	0.19886
44.783	0.19878
44.839	0.1987
44.894	0.19861
44.95	0.19853
45.005	0.19844
45.061	0.19836
45.116	0.19827
45.172	0.19819
45.227	0.1981
45.283	0.19801
45.338	0.19793
45.394	0.19784
45.449	0.19775
45.504	0.19766
45.56	0.19757
45.615	0.19748
45.67	0.19739
45.726	0.1973
45.781	0.19721
45.836	0.19711
45.892	0.19702
45.947	0.19693
46.002	0.19683
46.057	0.19674
46.113	0.19665
46.168	0.19655
46.223	0.19645
46.278	0.19636
46.334	0.19626
46.389	0.19616
46.444	0.19607
46.499	0.19597
46.554	0.19587
46.609	0.19577
46.665	0.19567
46.72	0.19557
46.775	0.19547
46.83	0.19537
46.885	0.19527
46.94	0.19517
46.995	0.19506
47.05	0.19496
47.105	0.19486
47.161	0.19475
47.216	0.19465
47.271	0.19455
47.326	0.19444
47.381	0.19434
47.436	0.19423
47.491	0.19412
47.546	0.19402
47.601	0.19391
47.656	0.1938
47.711	0.19369
47.766	0.19359
47.821	0.19348
47.876	0.19337
47.931	0.19326
47.986	0.19315
48.041	0.19304
48.096	0.19293
48.151	0.19282
48.206	0.1927
48.261	0.19259
48.316	0.19248
48.371	0.19237
48.426	0.19225
48.481	0.19214
48.536	0.19203
48.591	0.19191
48.647	0.1918
48.702	0.19168
48.757	0.19157
48.812	0.19145
48.867	0.19134
48.922	0.19122
48.977	0.1911
49.032	0.19099
49.087	0.19087
49.142	0.19075
49.197	0.19063
49.252	0.19052
49.307	0.1904
49.362	0.19028
49.417	0.19016
49.472	0.19004
49.528	0.18992
49.583	0.1898
49.638	0.18968
49.693	0.18956
49.748	0.18944
49.803	0.18931
49.858	0.18919
49.913	0.18907
49.969	0.18895
50.024	0.18883
50.079	0.1887
50.134	0.18858
50.189	0.18846
50.245	0.18833
50.3	0.18821
50.355	0.18808
50.41	0.18796
50.466	0.18783
50.521	0.18771
50.576	0.18758
50.631	0.18746
50.687	0.18733
50.742	0.18721
50.797	0.18708
50.853	0.18695
50.908	0.18683
50.964	0.1867
51.019	0.18657
51.074	0.18645
51.13	0.18632
51.185	0.18619
51.241	0.18606
51.296	0.18593
51.352	0.1858
51.407	0.18568
51.463	0.18555
51.518	0.18542
51.574	0.18529
51.629	0.18516
51.685	0.18503
51.741	0.1849
51.796	0.18477
51.852	0.18464
51.908	0.18451
51.963	0.18438
52.019	0.18425
52.075	0.18412
52.131	0.18398
52.186	0.18385
52.242	0.18372
52.298	0.18359
52.354	0.18346
52.41	0.18333
52.466	0.18319
52.522	0.18306
52.578	0.18293
52.634	0.1828
52.69	0.18266
52.746	0.18253
52.802	0.1824
52.858	0.18227
52.914	0.18213
52.97	0.182
53.026	0.18187
53.083	0.18173
53.139	0.1816
53.195	0.18147
53.251	0.18133
53.308	0.1812
53.364	0.18106
53.421	0.18093
53.477	0.1808
53.533	0.18066
53.59	0.18053
53.646	0.18039
53.703	0.18026
53.76	0.18012
53.816	0.17999
53.873	0.17986
53.93	0.17972
53.986	0.17959
54.043	0.17945
54.1	0.17932
54.157	0.17918
54.214	0.17905
54.271	0.17891
54.328	0.17878
54.385	0.17864
54.442	0.17851
54.499	0.17837
54.556	0.17824
54.613	0.1781
54.67	0.17797
54.728	0.17783
54.785	0.1777
54.842	0.17756
54.9	0.17743
54.957	0.17729
55.014	0.17716
55.072	0.17702
55.13	0.17689
55.187	0.17675
55.245	0.17662
55.303	0.17648
55.36	0.17635
55.418	0.17621
55.476	0.17608
55.534	0.17594
55.592	0.17581
55.65	0.17567
55.708	0.17554
55.766	0.1754
55.824	0.17527
55.883	0.17514
55.941	0.175
55.999	0.17487
56.058	0.17473
56.116	0.1746
56.175	0.17446
56.233	0.17433
56.292	0.1742
56.351	0.17406
56.409	0.17393
56.468	0.1738
56.527	0.17366
56.586	0.17353
56.645	0.1734
56.704	0.17326
56.763	0.17313
56.823	0.173
56.882	0.17286
56.941	0.17273
57.001	0.1726
57.06	0.17247
57.12	0.17234
57.18	0.1722
57.239	0.17207
57.299	0.17194
57.359	0.17181
57.419	0.17168
57.479	0.17155
57.539	0.17141
57.6	0.17128
57.66	0.17115
57.72	0.17102
57.781	0.17089
57.841	0.17076
57.902	0.17063
57.963	0.1705
58.024	0.17037
58.085	0.17024
58.146	0.17012
58.207	0.16999
58.268	0.16986
58.329	0.16973
58.391	0.1696
58.452	0.16947
58.514	0.16935
58.576	0.16922
58.637	0.16909
58.699	0.16896
58.761	0.16884
58.824	0.16871
58.886	0.16859
58.948	0.16846
59.011	0.16833
59.074	0.16821
59.136	0.16808
59.199	0.16796
59.262	0.16783
59.325	0.16771
59.389	0.16759
59.452	0.16746
59.516	0.16734
59.579	0.16722
59.643	0.16709
59.707	0.16697
59.771	0.16685
59.835	0.16673
59.9	0.16661
59.965	0.16649
60.029	0.16637
60.094	0.16625
60.159	0.16613
60.224	0.16601
60.29	0.16589
60.355	0.16577
60.421	0.16565
60.487	0.16553
60.553	0.16541
60.62	0.1653
60.686	0.16518
60.753	0.16506
60.82	0.16495
60.887	0.16483
60.955	0.16472
61.022	0.1646
61.09	0.16449
61.158	0.16437
61.226	0.16426
61.295	0.16415
61.364	0.16404
61.433	0.16392
61.502	0.16381
61.572	0.1637
61.642	0.16359
61.712	0.16348
61.783	0.16337
61.854	0.16326
61.925	0.16315
61.997	0.16304
62.069	0.16293
62.141	0.16283
62.214	0.16272
62.287	0.16261
62.361	0.16251
62.435	0.1624
62.51	0.16229
62.585	0.16219
62.66	0.16209
62.736	0.16198
62.813	0.16188
62.89	0.16177
62.968	0.16167
63.047	0.16157
63.126	0.16147
63.207	0.16137
63.288	0.16127
63.37	0.16116
63.453	0.16106
63.537	0.16096
63.623	0.16086
63.71	0.16076
63.798	0.16066
63.889	0.16056
63.98	0.16046
64.071	0.16037
64.162	0.16027
64.253	0.16018
64.344	0.16009
64.435	0.16
64.526	0.15991
64.616	0.15983
64.707	0.15974
64.797	0.15966
64.888	0.15958
64.978	0.15951
65.066	0.15943
65.153	0.15936
65.237	0.1593
65.32	0.15924
65.402	0.15917
65.483	0.15912
65.563	0.15906
65.642	0.15901
65.721	0.15896
65.799	0.15891
65.876	0.15886
65.952	0.15881
66.028	0.15877
66.103	0.15873
66.178	0.15869
66.252	0.15865
66.326	0.15862
66.399	0.15858
66.472	0.15855
66.545	0.15852
66.617	0.15849
66.689	0.15846
66.76	0.15843
66.831	0.15841
66.902	0.15839
66.972	0.15836
67.042	0.15834
67.112	0.15832
67.182	0.15831
67.251	0.15829
67.32	0.15828
67.389	0.15826
67.457	0.15825
67.526	0.15824
67.594	0.15823
67.661	0.15822
67.729	0.15822
67.796	0.15821
67.864	0.15821
67.931	0.15821
67.997	0.15821
68.064	0.15821
68.13	0.15821
68.196	0.15821
68.262	0.15822
68.328	0.15822
68.394	0.15823
68.459	0.15824
68.525	0.15825
68.59	0.15826
68.655	0.15827
68.72	0.15828
68.784	0.1583
68.849	0.15831
68.913	0.15833
68.977	0.15835
69.042	0.15837
69.106	0.15839
69.169	0.15841
69.233	0.15843
69.297	0.15846
69.36	0.15848
69.423	0.15851
69.487	0.15854
69.55	0.15857
69.613	0.1586
69.676	0.15863
69.738	0.15866
69.801	0.15869
69.863	0.15873
69.926	0.15876
69.988	0.1588
70.05	0.15884
70.112	0.15888
70.174	0.15892
70.236	0.15896
70.298	0.159
70.36	0.15905
70.421	0.15909
70.483	0.15914
70.544	0.15919
70.605	0.15924
70.666	0.15929
70.728	0.15934
70.789	0.15939
70.85	0.15944
70.91	0.1595
70.971	0.15955
71.032	0.15961
71.092	0.15967
71.153	0.15972
71.213	0.15978
71.274	0.15985
71.334	0.15991
71.394	0.15997
71.454	0.16003
71.514	0.1601
71.574	0.16017
71.634	0.16023
71.694	0.1603
71.754	0.16037
71.813	0.16044
71.873	0.16051
71.932	0.16059
71.992	0.16066
72.051	0.16074
72.111	0.16081
72.17	0.16089
72.229	0.16097
72.288	0.16105
72.347	0.16113
72.406	0.16121
72.465	0.16129
72.524	0.16137
72.583	0.16146
72.642	0.16154
72.7	0.16163
72.759	0.16172
72.817	0.16181
72.876	0.1619
72.934	0.16199
72.993	0.16208
73.051	0.16217
73.109	0.16227
73.167	0.16236
73.226	0.16246
73.284	0.16256
73.342	0.16265
73.4	0.16275
73.458	0.16285
73.515	0.16295
73.573	0.16306
73.631	0.16316
73.689	0.16326
73.746	0.16337
73.804	0.16347
73.862	0.16358
73.919	0.16369
73.976	0.1638
74.034	0.16391
74.091	0.16402
74.149	0.16413
74.206	0.16425
74.263	0.16436
74.32	0.16448
74.377	0.16459
74.434	0.16471
74.491	0.16483
74.548	0.16495
74.605	0.16507
74.662	0.16519
74.719	0.16531
74.776	0.16543
74.832	0.16556
74.889	0.16568
74.946	0.16581
75.002	0.16593
75.059	0.16606
75.115	0.16619
75.172	0.16632
75.228	0.16645
75.284	0.16658
75.341	0.16672
75.397	0.16685
75.453	0.16698
75.509	0.16712
75.566	0.16726
75.622	0.16739
75.678	0.16753
75.734	0.16767
75.79	0.16781
75.846	0.16795
75.902	0.1681
75.957	0.16824
76.013	0.16838
76.069	0.16853
76.125	0.16867
76.18	0.16882
76.236	0.16897
76.292	0.16912
76.347	0.16927
76.403	0.16942
76.458	0.16957
76.513	0.16972
76.569	0.16987
76.624	0.17003
76.679	0.17018
76.735	0.17034
76.79	0.1705
76.845	0.17065
76.9	0.17081
76.955	0.17097
77.01	0.17113
77.065	0.17129
77.12	0.17146
77.175	0.17162
77.23	0.17178
77.285	0.17195
77.34	0.17211
77.395	0.17228
77.449	0.17245
77.504	0.17262
77.559	0.17278
77.613	0.17295
77.668	0.17313
77.722	0.1733
77.777	0.17347
77.831	0.17364
77.886	0.17382
77.94	0.17399
77.994	0.17417
78.049	0.17435
78.103	0.17453
78.157	0.1747
78.211	0.17488
78.265	0.17506
78.319	0.17525
78.373	0.17543
78.427	0.17561
78.481	0.1758
78.535	0.17598
78.589	0.17617
78.643	0.17635
78.697	0.17654
78.75	0.17673
78.804	0.17692
78.858	0.17711
78.911	0.1773
78.965	0.17749
79.018	0.17768
79.072	0.17787
79.125	0.17807
79.179	0.17826
79.232	0.17846
79.285	0.17866
79.339	0.17885
79.392	0.17905
79.445	0.17925
79.498	0.17945
79.551	0.17965
79.604	0.17985
79.657	0.18005
79.71	0.18026
79.763	0.18046
79.816	0.18067
79.868	0.18087
79.921	0.18108
79.974	0.18129
80.027	0.18149
80.079	0.1817
80.132	0.18191
80.184	0.18212
80.237	0.18233
80.289	0.18255
80.341	0.18276
80.394	0.18297
80.446	0.18319
80.498	0.1834
80.55	0.18362
80.602	0.18384
80.655	0.18405
80.707	0.18427
80.758	0.18449
80.81	0.18471
80.862	0.18493
80.914	0.18516
80.966	0.18538
81.017	0.1856
81.069	0.18583
81.121	0.18605
81.172	0.18628
81.224	0.18651
81.275	0.18673
81.326	0.18696
81.378	0.18719
81.429	0.18742
81.48	0.18766
81.531	0.18789
81.582	0.18812
81.633	0.18835
81.684	0.18859
81.735	0.18882
81.786	0.18906
81.837	0.1893
81.887	0.18954
81.938	0.18978
81.989	0.19002
82.039	0.19026
82.09	0.1905
82.14	0.19074
82.19	0.19098
82.241	0.19123
82.291	0.19147
82.341	0.19172
82.391	0.19197
82.441	0.19221
82.491	0.19246
82.541	0.19271
82.591	0.19296
82.64	0.19322
82.69	0.19347
82.74	0.19372
82.789	0.19398
82.839	0.19423
82.888	0.19449
82.937	0.19475
82.986	0.19501
83.036	0.19526
83.085	0.19553
83.134	0.19579
83.183	0.19605
83.231	0.19631
83.28	0.19658
83.329	0.19684
83.378	0.19711
83.426	0.19738
83.475	0.19765
83.523	0.19792
83.571	0.19819
83.619	0.19846
83.668	0.19873
83.716	0.19901
83.764	0.19928
83.812	0.19956
83.859	0.19984
83.907	0.20012
83.955	0.2004
84.002	0.20068
84.05	0.20096
84.097	0.20125
84.144	0.20153
84.192	0.20182
84.239	0.20211
84.286	0.20239
84.333	0.20269
84.379	0.20298
84.426	0.20327
84.473	0.20356
84.519	0.20386
84.566	0.20416
84.612	0.20446
84.658	0.20476
84.704	0.20506
84.75	0.20536
84.796	0.20567
84.842	0.20597
84.888	0.20628
84.934	0.20659
84.979	0.2069
85.025	0.20722
85.07	0.20753
85.115	0.20785
85.16	0.20816
85.205	0.20848
85.25	0.20881
85.295	0.20913
85.34	0.20945
85.384	0.20978
85.429	0.21011
85.473	0.21044
85.517	0.21078
85.561	0.21111
85.605	0.21145
85.649	0.21179
85.693	0.21213
85.737	0.21247
85.78	0.21282
85.824	0.21317
85.867	0.21352
85.91	0.21387
85.953	0.21422
85.996	0.21458
86.039	0.21494
86.081	0.21531
86.124	0.21567
86.166	0.21604
86.209	0.21641
86.251	0.21678
86.293	0.21716
86.335	0.21754
86.377	0.21793
86.419	0.21831
86.46	0.2187
86.502	0.2191
86.544	0.2195
86.585	0.2199
86.626	0.2203
86.668	0.22071
86.709	0.22113
86.75	0.22154
86.791	0.22197
86.832	0.22239
86.872	0.22282
86.913	0.22326
86.953	0.2237
86.994	0.22414
87.034	0.22459
87.074	0.22505
87.114	0.22551
87.154	0.22597
87.194	0.22644
87.234	0.22692
87.273	0.2274
87.313	0.22789
87.352	0.22838
87.391	0.22888
87.43	0.22938
87.469	0.2299
87.508	0.23042
87.547	0.23094
87.586	0.23148
87.624	0.23202
87.663	0.23257
87.701	0.23312
87.739	0.23369
87.777	0.23426
87.815	0.23484
87.852	0.23543
87.89	0.23603
87.927	0.23664
87.965	0.23726
88.002	0.23788
88.039	0.23852
88.076	0.23917
88.113	0.23983
88.149	0.2405
88.186	0.24118
88.222	0.24187
88.258	0.24258
88.294	0.2433
88.33	0.24403
88.366	0.24477
88.401	0.24553
88.436	0.2463
88.472	0.24709
88.507	0.24789
88.542	0.2487
88.576	0.24953
88.611	0.25037
88.645	0.25124
88.679	0.25211
88.713	0.25301
88.747	0.25391
88.781	0.25484
88.814	0.25578
88.848	0.25674
88.881	0.25771
88.914	0.2587
88.946	0.25971
88.979	0.26073
89.011	0.26176
89.043	0.2628
89.075	0.26385
89.107	0.26491
89.138	0.26598
89.169	0.26704
89.2	0.2681
89.231	0.26916
89.262	0.2702
89.292	0.27122
89.322	0.2722
89.352	0.27315
89.382	0.27404
89.411	0.27487
89.44	0.2756
89.469	0.27623
89.498	0.27673
89.526	0.27707
89.554	0.27722
89.582	0.27714
89.61	0.27678
89.638	0.2761
89.665	0.27504
89.692	0.27354
89.719	0.27151
89.746	0.26889
89.774	0.26558
89.801	0.26146
89.827	0.25657
89.853	0.25098
89.878	0.24474
89.901	0.23794
89.924	0.23071
89.945	0.22315
89.965	0.21535
89.985	0.2074
90.003	0.19937
90.021	0.19124
90.039	0.18294
90.057	0.17454
90.075	0.16607
90.092	0.15759
90.11	0.14915
90.127	0.14079
90.145	0.13258
90.163	0.12455
90.181	0.11676
90.2	0.10924
90.219	0.10205
90.238	0.095223
90.258	0.088805
90.278	0.082836
90.299	0.077352
90.321	0.07239
90.343	0.067977
90.365	0.064137
90.389	0.060883
90.412	0.058216
90.437	0.056125
90.461	0.054583
90.486	0.053556
90.512	0.052996
90.538	0.052851
90.564	0.05306
90.59	0.053555
90.617	0.054257
90.644	0.055071
90.673	0.055872
90.702	0.056507
90.732	0.056784
90.763	0.056485
90.79	0.055594
90.815	0.054237
90.838	0.052562
90.858	0.050706
90.878	0.048771
90.895	0.046832
90.912	0.044942
90.928	0.043139
90.944	0.041446
90.959	0.039882
90.973	0.038456
90.988	0.037175
91.001	0.03604
91.015	0.03505
91.029	0.034203
91.042	0.033493
91.056	0.032916
91.069	0.032466
91.083	0.032136
91.096	0.031921
91.11	0.031813
91.123	0.031808
91.137	0.031898
91.151	0.032079
91.165	0.032345
91.18	0.032693
91.194	0.033116
91.209	0.033612
91.224	0.034177
91.24	0.034808
91.256	0.035502
91.272	0.036258
91.289	0.037072
91.306	0.037945
91.324	0.038873
91.342	0.039857
91.361	0.040896
91.38	0.041988
91.401	0.043135
91.422	0.044336
91.443	0.045593
91.466	0.046906
91.49	0.048277
91.514	0.049709
91.54	0.051203
91.568	0.052764
91.596	0.054396
91.626	0.056103
91.658	0.057889
91.692	0.059759
91.728	0.061721
91.766	0.063781
91.807	0.065948
91.851	0.068232
91.898	0.070641
91.948	0.073184
92.003	0.075864
92.062	0.07868
92.125	0.081614
92.185	0.08436
92.244	0.086968
92.303	0.08948
92.361	0.091912
92.418	0.094276
92.476	0.096577
92.533	0.09882
92.59	0.10101
92.648	0.10315
92.705	0.10524
92.763	0.10728
92.821	0.10928
92.879	0.11124
92.937	0.11316
92.996	0.11503
93.054	0.11688
93.113	0.11868
93.173	0.12046
93.232	0.1222
93.293	0.12391
93.353	0.12559
93.414	0.12724
93.476	0.12887
93.539	0.13047
93.602	0.13205
93.666	0.13361
93.731	0.13515
93.797	0.13667
93.864	0.13819
93.932	0.13969
94.003	0.14118
94.073	0.14262
94.142	0.14403
94.212	0.14538
94.281	0.1467
94.351	0.14798
94.42	0.14922
94.489	0.15042
94.557	0.15159
94.626	0.15272
94.694	0.15382
94.762	0.15489
94.83	0.15592
94.897	0.15692
94.963	0.15786
95.027	0.15876
95.09	0.15962
95.151	0.16045
95.212	0.16125
95.272	0.16201
95.331	0.16275
95.39	0.16347
95.448	0.16416
95.505	0.16483
95.562	0.16548
95.618	0.16611
95.674	0.16672
95.73	0.16731
95.784	0.16788
95.839	0.16844
95.893	0.16899
95.947	0.16952
96	0.17004
96.053	0.17054
96.106	0.17103
96.158	0.17151
96.21	0.17197
96.262	0.17243
96.314	0.17287
96.365	0.17331
96.416	0.17373
96.466	0.17415
96.517	0.17455
96.567	0.17495
96.617	0.17534
96.667	0.17572
96.716	0.17609
96.765	0.17646
96.814	0.17681
96.863	0.17716
96.912	0.17751
96.96	0.17785
97.008	0.17818
97.056	0.1785
97.104	0.17882
97.152	0.17914
97.199	0.17944
97.246	0.17975
97.294	0.18005
97.34	0.18034
97.387	0.18063
97.434	0.18092
97.48	0.1812
97.526	0.18148
97.572	0.18175
97.618	0.18202
97.664	0.18229
97.709	0.18255
97.754	0.18281
97.799	0.18307
97.844	0.18332
97.889	0.18358
97.934	0.18383
97.978	0.18407
98.023	0.18432
98.067	0.18457
98.111	0.18481
98.155	0.18505
98.199	0.18529
98.242	0.18553
98.286	0.18576
98.329	0.186
98.372	0.18624
98.415	0.18647
98.458	0.18671
98.501	0.18694
98.543	0.18717
98.585	0.18741
98.628	0.18764
98.67	0.18788
98.712	0.18811
98.753	0.18834
98.795	0.18858
98.836	0.18881
98.878	0.18905
98.919	0.18929
98.96	0.18953
99.001	0.18976
99.041	0.19
99.082	0.19024
99.122	0.19049
99.162	0.19073
99.203	0.19097
99.242	0.19121
99.282	0.19145
99.322	0.19169
99.361	0.19193
99.4	0.19217
99.439	0.1924
99.478	0.19264
99.517	0.19286
99.555	0.19308
99.593	0.19329
99.631	0.19349
99.669	0.19368
99.707	0.19384
99.744	0.19399
99.781	0.19411
99.818	0.1942
99.854	0.19425
99.89	0.19425
99.926	0.19419
99.962	0.19407
99.997	0.19387
100.03	0.19356
100.07	0.19315
100.1	0.1926
100.13	0.19189
100.17	0.191
100.2	0.18991
100.23	0.18857
100.26	0.18697
100.3	0.1851
100.33	0.18298
100.36	0.18059
100.38	0.1779
100.41	0.17488
100.44	0.17147
100.47	0.16755
100.5	0.16333
100.52	0.15928
100.55	0.1554
100.57	0.15164
100.59	0.14789
100.61	0.14416
100.63	0.14047
100.65	0.13683
100.67	0.13327
100.69	0.1298
100.71	0.12644
100.73	0.1232
100.75	0.12011
100.77	0.11719
100.79	0.11443
100.81	0.11187
100.83	0.1095
100.85	0.10735
[truncated: 571,785 more rows]
